# Supplementary material for: Comparative proteomic analysis of human milk fat globules and paired membranes and mouse milk fat globules identifies core cellular systems contributing to mammary lipid trafficking and secretion
Source: Front Mol Biosci. 2023 Dec 18;10:1259047. doi: 10.3389/fmolb.2023.1259047 (PMC10759240; doi:10.3389/fmolb.2023.1259047)
Supplement: Supplementary file 2 [file Table1.xlsx]

## Sheet: Sup Tab 1
							Quantitative Value (Normalized NSAF)	Quantitative Value (Normalized NSAF)	Quantitative Value (Normalized NSAF)	Quantitative Value (Normalized NSAF)	Quantitative Value (Normalized NSAF)	Quantitative Value (Normalized NSAF)	Quantitative Value (Normalized NSAF)	Quantitative Value (Normalized NSAF)	Quantitative Value (Normalized NSAF)	Quantitative Value (Normalized NSAF)	Quantitative Value (Normalized NSAF)	Quantitative Value (Normalized NSAF)	Quantitative Value (Normalized NSAF)	Quantitative Value (Normalized NSAF)	Quantitative Value (Normalized NSAF)	Quantitative Value (Normalized NSAF)	Quantitative Value (Normalized NSAF)	Quantitative Value (Normalized NSAF)	Quantitative Value (Normalized NSAF)	Quantitative Value (Normalized NSAF)	Quantitative Value (Normalized NSAF)	Quantitative Value (Normalized NSAF)	Quantitative Value (Normalized NSAF)	Quantitative Value (Normalized NSAF)	Quantitative Value (Normalized NSAF)	Quantitative Value (Normalized NSAF)
			Peptide Count		% Coverage		MFG	MFG	MFG	MFG	MFG	MFG	MFG	MFG	MFG	MFG	MFG	MFG	MFG	MFGM	MFGM	MFGM	MFGM	MFGM	MFGM	MFGM	MFGM	MFGM	MFGM	MFGM	MFGM	MFGM			MFG		MFGM		All values
Identified Proteins (3870)	Accession Number	Alternate ID	Mean	SD	Mean	SD	3A1	4A1	6A1	7A1	8A1	2A2	6A2	9A2	1A3	4A3	5A3	6A3	8A3	3B1	4B1	6B1	7B1	8B1	2B2	6B2	9B2	1B3	4B3	5B3	6B3	8B3	Detected in ≥50% MFG	Detected in ≥50% MFGM	Mean	SD	Mean	SD	Mean	SD
Fatty acid-binding protein, heart	P05413	FABP3	15.8077	2.60798	0.897385	0.0745231	0.0093612	0.043101	0.027626	0.031109	0.031572	0.023677	0.029013	0.074783	0.032791	0.033217	0.047938	0.041561	0.067895	0.019449	0.030567	0.029146	0.026197	0.042106	0.018236	0.039803	0.032457	0.043636	0.024564	0.019607	0.050322	0.036007	Y	Y	0.0379726	0.0176463	0.0316998	0.0102018	0.0348362	0.0144795
Butyrophilin subfamily 1 member A1	Q13410	BTN1A1	39.7308	3.20696	0.650462	0.0552632	0.021998	0.02019	0.01843	0.018418	0.024216	0.023276	0.026051	0.024669	0.022725	0.023877	0.012054	0.028104	0.018223	0.028409	0.026397	0.023506	0.026824	0.02954	0.030941	0.036043	0.041646	0.036541	0.030447	0.029841	0.037084	0.034414	Y	Y	0.0217101	0.00420643	0.0316641	0.00514533	0.0266871	0.0068529
Lactadherin	Q08431	MFGE8	33.8846	3.06368	0.872615	0.0248179	0.034951	0.03391	0.030277	0.023253	0.045559	0.037577	0.036565	0.028042	0.028852	0.03141	0.0080028	0.040891	0.021032	0.023137	0.023364	0.018546	0.015132	0.025679	0.021436	0.019257	0.018766	0.01744	0.015879	0.012375	0.015513	0.014258	Y	Y	0.030794	0.00961705	0.0185217	0.00397625	0.0246578	0.00954681
Perilipin-2	Q99541	PLIN2	42.5	3.16544	0.904346	0.0394289	0.017187	0.010912	0.015775	0.0082589	0.016797	0.018318	0.020695	0.018664	0.013985	0.01975	0.0053991	0.022364	0.013635	0.02354	0.021318	0.01924	0.01994	0.022288	0.024316	0.028977	0.028689	0.028212	0.019271	0.013627	0.028175	0.018731	Y	Y	0.0155185	0.00496657	0.0227942	0.00474629	0.0191563	0.0060346
Xanthine dehydrogenase/oxidase	P47989	XDH	99.1923	6.30568	0.847885	0.0224363	0.014335	0.016831	0.014756	0.0078064	0.01424	0.010782	0.014375	0.015415	0.010871	0.017295	0.0075719	0.012639	0.0114	0.02355	0.021626	0.01963	0.020009	0.024093	0.019387	0.024016	0.028688	0.024587	0.016112	0.014032	0.021869	0.019213	Y	Y	0.0129475	0.00310637	0.0212932	0.00385429	0.0171204	0.00546551
Lactotransferrin	P02788	LTF	58.3846	9.69155	0.783615	0.0691867	0.015725	0.025905	0.019166	0.020843	0.015221	0.0037877	0.0098685	0.0029521	0.027631	0.01522	0.0041147	0.0086307	0.0084409	0.010584	0.010231	0.0063567	0.0094274	0.0054733	0.0035944	0.0059088	0.002809	0.012084	0.0074983	0.0041231	0.004727	0.008697	Y	Y	0.0136543	0.00819714	0.00703954	0.00295342	0.0103469	0.0069149
Perilipin-3	O60664	PLIN3	29.4231	2.92811	0.805269	0.0289821	0.015794	0.011781	0.0063841	0.0086716	0.012509	0.014352	0.012167	0.013745	0.010351	0.010911	0.0030757	0.013988	0.0080641	0.011538	0.010263	0.0054889	0.010621	0.0090966	0.012111	0.012272	0.014784	0.0071801	0.0059094	0.0041453	0.0069838	0.0062518	Y	Y	0.0109072	0.00357526	0.00897268	0.00322594	0.00993994	0.00347905
Actin, cytoplasmic 2	P63261	ACTG1	27.0385	2.99974	0.859423	0.0687169	0.0094009	0.0082272	0.010644	0.0097352	0.0088358	0.010094	0.012138	0.0075907	0.0089072	0.008236	0.010632	0.009973	0.010443	0.011443	0.0082922	0.008655	0.0087967	0.006287	0.010791	0.0077609	0.0041987	0.0090173	0.0068057	0.0083914	0.0072327	0.0093523	Y	Y	0.00960438	0.0012448	0.00823261	0.00188333	0.0089185	0.00171334
Alpha-S1-casein	P47710	CSN1S1	9.5	1.60624	0.529	0.138242	0.0071322	0.01644	0.0067605	0.0072195	0.0061997	0.0044937	0.0052629	0.0036964	0.016715	0.010439	0.0015823	0.0046782	0.0064414	0.0038003	0.0075776	0.0035088	0.004907	0.0034786	0.0068803	0.0037506	0.0030852	0.0083485	0.01427	0.0015925	0.0033752	0.0040799	Y	Y	0.00746622	0.00455088	0.00528112	0.00332427	0.00637367	0.0040604
Elongation factor 1-alpha 1	P68104	EEF1A1	19.9231	1.54721	0.616808	0.02395	0.0036762	0.0055266	0.0070463	0.0064372	0.0044411	0.00274	0.004008	0.0030566	0.0022731	0.0077444	0.0086932	0.0030903	0.006486	0.0075514	0.0076272	0.009199	0.0072786	0.0064692	0.0046603	0.0046724	0.0057937	0.0070247	0.0088088	0.0086836	0.0084893	0.0097319	Y	Y	0.00501685	0.00210005	0.00738385	0.00163585	0.00620035	0.00220411
Kappa-casein	P07498	CSN3	7.88462	1.10732	0.629846	0.100358	0.0078075	0.010487	0.0072994	0.0096217	0.0081925	0.0049138	0.0064984	0.0059262	0.018152	0.0092662	0.0014476	0.0067686	0.012046	0.0039358	0.0049716	0.0033984	0.0028101	0.002822	0.0034794	0.0020474	0.0018744	0.0065795	0.0076833	0.00099882	0.0022157	0.0060419	Y	Y	0.00834053	0.00397324	0.00375833	0.00201115	0.00604943	0.00387016
Ras-related protein Rab-1A	P62820	RAB1A	10.6154	1.16883	0.649846	0.0558302	0.0065684	0.0053117	0.0048165	0.004633	0.008268	0.007742	0.0074593	0.0093564	0.0048383	0.0062264	0.0036556	0.0078582	0.0070828	0.0044649	0.0045693	0.0049289	0.0040541	0.0083915	0.0044483	0.0066126	0.0069766	0.005609	0.0049859	0.0042197	0.0052986	0.0059036	Y	Y	0.00644743	0.00169704	0.00542023	0.0012674	0.00593383	0.00155812
Alpha-lactalbumin	P00709	LALBA	10.9615	2.00959	0.652231	0.177252	0.0023826	0.0070513	0.0053942	0.0043475	0.00175	0.0015967	0.0024818	0.0018793	0.0040574	0.0035396	0.0026387	0.0027138	0.0021591	0.0053248	0.011847	0.012075	0.011435	0.0073645	0.0026311	0.0079628	0.0049897	0.014566	0.0097151	0.0049	0.0075577	0.01031	Y	Y	0.00323015	0.00160828	0.00851375	0.00349306	0.00587195	0.003789
Ras-related protein Rab-18	Q9NP72	RAB18	15.3077	1.66779	0.683923	0.0460165	0.0050584	0.0053163	0.0051127	0.0035155	0.0062482	0.006084	0.0063212	0.0056676	0.0043546	0.0043983	0.00216	0.0077587	0.0042122	0.0059565	0.0058153	0.0056482	0.0044068	0.0074195	0.0048263	0.0060815	0.0058599	0.0055157	0.0052357	0.0027995	0.0066621	0.0038851	Y	Y	0.0050929	0.00142031	0.00539324	0.00120083	0.00524307	0.00129765
Golgi-associated plant pathogenesis-related protein 1	Q9H4G4	GLIPR2	8.96154	1.03849	0.687038	0.0470034	0.0078649	0.0033728	0.0037304	0.0031993	0.0050479	0.0065843	0.0064775	0.005704	0.0054461	0.0035644	0.0012926	0.0081223	0.0030051	0.0046945	0.0037239	0.0031414	0.004774	0.0040181	0.0053457	0.0055068	0.0057937	0.0049924	0.0029317	0.0029714	0.0046881	0.0027463	Y	Y	0.00487782	0.0020502	0.004256	0.00106346	0.00456691	0.00163125
Cell death activator CIDE-A	O60543	CIDEA	12.0769	1.38342	0.545885	0.108589	0.0063957	0.0026575	0.0020221	0.0028732	0.0040443	0.0067006	0.0030003	0.0026656	0.0037298	0.0047412	0.001203	0.0045289	0.0024037	0.0073595	0.0050628	0.0028242	0.0051669	0.0056228	0.0062169	0.0061019	0.006231	0.0057475	0.0055262	0.0028623	0.0058508	0.0025551	Y	Y	0.00361276	0.00163612	0.00516368	0.00149136	0.00438822	0.00172566
Ras-related protein Rap-1b	P61224	RAP1B	10.8462	2.3271	0.662154	0.116547	0.0069871	0.0044895	0.0048784	0.0051618	0.0065105	0.0052712	0.0070445	0.0074027	0.003488	0.0040616	0.0010818	0.0072787	0.0038984	0.0043256	0.0031514	0.0032616	0.0033007	0.0055153	0.0035793	0.0042598	0.0041003	0.0041784	0.0024197	0.0018737	0.0034642	0.0029351	Y	Y	0.00519648	0.001848	0.00356655	0.000932739	0.00438151	0.00165759
Carbonic anhydrase 6	P23280	CA6	12.1923	1.89777	0.589423	0.0690607	0.011446	0.0046326	0.0064505	0.0059939	0.0098889	0.0033944	0.0083587	0.0023646	0.0039543	0.0051534	0.0004372	0.0089427	0.00084518	0.0060296	0.0017792	0.0049706	0.0041305	0.0053441	0.0024672	0.0043804	0.0011715	0.0035786	0.0029114	0.00067162	0.0026608	0.00052814	Y	Y	0.00552788	0.00342301	0.0031249	0.00179453	0.00432639	0.0029447
Platelet glycoprotein 4	P16671	CD36	15.1154	2.40544	0.325808	0.0380883	0.0046735	0.0036063	0.0031442	0.0031944	0.0056565	0.0055775	0.0053911	0.0057245	0.0017614	0.0040354	0.00086827	0.005889	0.0039954	0.0045529	0.0040771	0.0035938	0.0038331	0.005244	0.0044274	0.0059209	0.0064493	0.0021911	0.0037332	0.0039709	0.0047541	0.0057209	Y	Y	0.00411673	0.00159015	0.00449759	0.00113941	0.00430716	0.00136916
GTP-binding protein SAR1a	Q9NR31	SAR1A	11.4231	2.17574	0.699654	0.0476453	0.0039984	0.0029394	0.0024481	0.0027582	0.0041192	0.0042941	0.0047062	0.0089572	0.0031308	0.004242	0.0015967	0.0052645	0.0052589	0.0037518	0.0042802	0.0031238	0.0040037	0.0052816	0.0034861	0.0059378	0.0049038	0.0057729	0.0042754	0.0022478	0.0052888	0.0033519	Y	Y	0.00413182	0.00182109	0.00428505	0.00110681	0.00420843	0.0014785
Stomatin	P27105	STOM	16.6538	2.49708	0.684308	0.0521504	0.0060147	0.0028465	0.0022441	0.0038337	0.0056861	0.006801	0.0053096	0.0046523	0.0054191	0.0029164	0.00077249	0.0070631	0.0022496	0.0050666	0.0027657	0.0028067	0.0042398	0.0048343	0.0047494	0.0060007	0.0058999	0.0041343	0.0022644	0.0031995	0.0043361	0.002553	Y	Y	0.00429298	0.00196352	0.00406542	0.00125283	0.0041792	0.00161786
Peptidyl-prolyl cis-trans isomerase A	P62937	PPIA	11.5769	0.757526	0.699923	0.0420018	0.0025836	0.004703	0.004606	0.0041373	0.0035528	0.0039315	0.0024255	0.0072107	0.0036244	0.004409	0.0054998	0.0034841	0.0059951	0.002854	0.004055	0.0037114	0.0027897	0.0045378	0.0029936	0.0039326	0.0047713	0.0033813	0.0026223	0.003875	0.004415	0.0039829	Y	Y	0.00432022	0.00133386	0.0036863	0.000704489	0.00400326	0.00109394
Fatty acid synthase	P49327	FASN	129.923	15.8087	0.753115	0.0493658	0.0023229	0.0043166	0.0058627	0.0038936	0.0019616	0.0014748	0.0016818	0.0012244	0.0032326	0.006711	0.0137	0.0017687	0.0037506	0.0036769	0.0043039	0.0054653	0.0031417	0.0019591	0.0021033	0.0019471	0.0028688	0.0034764	0.0049471	0.0066304	0.0041211	0.0051748	Y	Y	0.00399241	0.00337975	0.00383199	0.00145646	0.0039122	0.00255104
UTP--glucose-1-phosphate uridylyltransferase	Q16851	UGP2	28.5	3.64692	0.6795	0.0600295	0.00329	0.0055312	0.0051478	0.0054102	0.0047288	0.0022068	0.0029396	0.0046294	0.0023544	0.004179	0.007203	0.0021141	0.0040653	0.0045958	0.0053184	0.0040745	0.0036747	0.0062123	0.0022688	0.0030732	0.0034481	0.0018081	0.002012	0.0025913	0.0032265	0.001806	Y	Y	0.00413843	0.00152023	0.00339305	0.00137305	0.00376574	0.00146926
Albumin	P02768	ALB	38.8077	10.5072	0.676077	0.110567	0.0016111	0.011643	0.0052374	0.0081584	0.0052629	0.0009204	0.0027463	0.0014333	0.015281	0.0085574	0.0010575	0.0026452	0.0045309	0.00080593	0.0023751	0.0025642	0.0041675	0.002337	0.00018717	0.0029222	0.00088335	0.004413	0.0020078	0.0010293	0.0022856	0.0027565	Y	Y	0.00531422	0.00445849	0.00221036	0.00125578	0.00376229	0.00357817
Alpha-enolase	P06733	ENO1	22.4231	4.14896	0.657577	0.0714581	0.0019333	0.0087382	0.0079559	0.0087537	0.0034796	0.002525	0.001803	0.0078654	0.0037473	0.0055468	0.0094699	0.0022416	0.0059447	0.0014366	0.0033329	0.0021165	0.0021948	0.0015256	0.0011527	0.00082897	0.0037186	0.0013639	0.0011559	0.004983	0.00092917	0.0029085	Y	Y	0.00538495	0.00290829	0.0021267	0.00126465	0.00375583	0.0027546
ADP-ribosylation factor 1	P84077	ARF1	11.9615	1.58697	0.660654	0.0628878	0.0044861	0.0033192	0.0019507	0.0023941	0.0054214	0.0053585	0.0044222	0.0073411	0.0033846	0.0025577	0.0022966	0.0047118	0.0047301	0.0035545	0.0031332	0.0027067	0.0027197	0.0046153	0.0042684	0.0050758	0.0049657	0.0034207	0.0021133	0.0019394	0.0036294	0.0023367	Y	Y	0.00402878	0.00155657	0.00342145	0.0010605	0.00372511	0.00134117
Cellular retinoic acid-binding protein 2	P29373	CRABP2	7.07692	1.69524	0.559808	0.086468	0.0024516	0.0032651	0.002385	0.0019357	0.0024472	0.0029208	0.0036359	0.0056402	0.0031709	0.003786	0.0015697	0.0058138	0.0057429	0.0025473	0.002909	0.0028844	0.0039377	0.0031837	0.0041758	0.006797	0.0033278	0.0041415	0.0031808	0.0030434	0.0066927	0.0027818	Y	Y	0.00344345	0.00144759	0.00381561	0.00139703	0.00362953	0.00140665
Protein disulfide-isomerase	P07237	P4HB	32.8846	2.73243	0.679462	0.0449224	0.0025175	0.0026363	0.0031217	0.0032134	0.0029978	0.0042028	0.0039978	0.002539	0.0041059	0.0032026	0.0031578	0.0040416	0.0031543	0.0032771	0.0033491	0.0034235	0.0038509	0.0030696	0.003989	0.0032123	0.0028412	0.0042055	0.0047153	0.0038623	0.0037899	0.0044958	Y	Y	0.00329912	0.000599645	0.00369858	0.000563588	0.00349885	0.000605431
Glyceraldehyde-3-phosphate dehydrogenase	P04406	GAPDH	16.1538	2.82407	0.683769	0.0605688	0.0014947	0.005324	0.0051089	0.0066271	0.00369	0.0026508	0.0023715	0.0053937	0.0032438	0.0056462	0.0071654	0.0025458	0.0080124	0.0016829	0.0024347	0.0028334	0.0023664	0.0027707	0.0013988	0.0017835	0.0020367	0.0013201	0.0014039	0.0051645	0.0017474	0.0042536	Y	Y	0.00455956	0.00204363	0.00239974	0.00115538	0.00347965	0.00196425
Cell division control protein 42 homolog	P60953	CDC42	11	1.29615	0.585385	0.0370039	0.0033301	0.0041939	0.0041043	0.0044443	0.0043036	0.0028028	0.0054416	0.0061127	0.0035892	0.0041897	0.0026668	0.0059535	0.004543	0.0026044	0.0030693	0.0018916	0.0021087	0.0038229	0.0027187	0.0027245	0.0026448	0.0028141	0.0021997	0.001641	0.0022475	0.0024187	Y	Y	0.00428273	0.00107299	0.00253122	0.000556173	0.00340698	0.00122423
Endoplasmic reticulum chaperone BiP	P11021	HSPA5	35.7308	3.00077	0.6075	0.0374446	0.0037557	0.0026506	0.0029189	0.0038848	0.0033321	0.0041602	0.0041648	0.0017257	0.0037134	0.0028011	0.002426	0.0043565	0.002742	0.0036408	0.0036537	0.0029683	0.0037243	0.0030656	0.0042992	0.0024755	0.0020564	0.0038597	0.0046598	0.0030767	0.0029438	0.0037806	Y	Y	0.00327937	0.000800499	0.00340034	0.000721696	0.00333985	0.000749262
Transforming protein RhoA	P61586	RHOA	12.0385	1.42775	0.752385	0.0435578	0.0036812	0.0034371	0.0031626	0.0023683	0.0024761	0.0036548	0.0034663	0.0049835	0.0034009	0.0033239	0.0023358	0.0040915	0.0029673	0.0023712	0.0032356	0.0031095	0.0022524	0.0044245	0.0031171	0.0042276	0.0058807	0.003208	0.0029891	0.0019487	0.0031342	0.0024611	Y	Y	0.00333456	0.000729134	0.00325844	0.00105904	0.0032965	0.000891655
Ras-related protein Ral-B	P11234	RALB	9.23077	2.62766	0.550654	0.107672	0.0058796	0.0034632	0.0036312	0.0039478	0.0071762	0.0053808	0.0058283	0.0063963	0.0037527	0.0027289	0.00068209	0.006992	0.0018253	0.0026724	0.0021343	0.0017539	0.0015207	0.0032141	0.0030433	0.001996	0.0029936	0.0013872	0.0011263	0.00091288	0.001484	0.0012318	Y	Y	0.00443726	0.00201909	0.00195927	0.000788762	0.00319826	0.00196265
Endoplasmin	P14625	HSP90B1	40.3077	4.66278	0.578962	0.0522222	0.0032358	0.002377	0.0029586	0.0034079	0.0029995	0.0030039	0.0038755	0.0015855	0.0026974	0.0030638	0.0023185	0.003556	0.0022909	0.0036756	0.0037296	0.0034165	0.0039488	0.0029437	0.0038406	0.0028402	0.0017566	0.0039145	0.0042559	0.0033177	0.0032157	0.0036706	Y	Y	0.00287464	0.000615555	0.00342508	0.000645858	0.00314986	0.000678877
Folate receptor alpha	P15328	FOLR1	12.7308	2.29011	0.624538	0.0471977	0.0032384	0.0017289	0.0012108	0.0018709	0.0023802	0.0069107	0.0037188	0.0039372	0.0045404	0.0027535	0.00079732	0.0059732	0.0015081	0.0038196	0.0021819	0.0015727	0.0025622	0.0022151	0.0049034	0.0030248	0.0055139	0.0037328	0.0026595	0.0025123	0.0029611	0.0032154	Y	Y	0.00312065	0.00185704	0.00314421	0.00111046	0.00313243	0.00149912
Beta-casein	P05814	CSN2	6.69231	2.54196	0.685923	0.192641	0.0021856	0.0094424	0.0041572	0.0062513	0.0019454	0.0017278	0.0014801	0.0013776	0.019459	0.0055015	0.00051811	0.0016213	0.0068342	0.00085109	0.0030451	0.0008129	0.00076376	0.00073927	0.0010928	0.00068225	0.0011321	0.001716	0.005577	0.00013868	0.00080583	0.001094	Y	Y	0.00480781	0.00515738	0.00141929	0.00142756	0.00311355	0.00409033
Immunoglobulin kappa light chain	P0DOX7		6.11538	0.993053	0.4015	0.0524193	0.0025295	0.0058194	0.0036632	0.0053258	0.004645	0.00085347	0.0020097	0.0015328	0.011212	0.0054082	0.0012311	0.002214	0.0051901	0.0023555	0.0016675	0.0026613	0.0031666	0.0026024	0.0010653	0.0020114	0.0013182	0.0033701	0.0017288	0.0018161	0.0020972	0.0029493	Y	Y	0.00397187	0.00279832	0.00221613	0.000708557	0.003094	0.00219116
Eukaryotic translation initiation factor 5A-1	P63241	EIF5A	11.5769	1.50128	0.779923	0.0272425	0.002812	0.0028852	0.0034195	0.0025055	0.0022343	0.0021266	0.0019394	0.0029603	0.001326	0.0030491	0.004372	0.0022972	0.0032305	0.0030579	0.0035171	0.004732	0.0026153	0.0033752	0.0026317	0.0030037	0.0047713	0.0030485	0.0025245	0.0036227	0.0032943	0.0035069	Y	Y	0.00270443	0.000766107	0.00336162	0.000712521	0.00303303	0.000798565
Synaptosomal-associated protein 23	O00161	SNAP23	13.7692	2.17821	0.719462	0.0509378	0.0029182	0.0017202	0.0018718	0.0020818	0.0038352	0.0042385	0.0037085	0.0036361	0.0026614	0.0020687	0.00077692	0.0045509	0.0014805	0.0028919	0.0020536	0.002583	0.0023936	0.0034606	0.0037815	0.0042323	0.0042597	0.0032246	0.0020506	0.0022875	0.0038224	0.0027445	Y	Y	0.00273452	0.00117688	0.00306045	0.000792194	0.00289748	0.000996832
Clusterin	P10909	CLU	19.7692	3.53619	0.408615	0.051507	0.0089215	0.0025367	0.0021325	0.0044554	0.0064003	0.0024827	0.0028203	0.00073055	0.0043043	0.002342	0.00067804	0.0021105	0.0014172	0.0034862	0.0017598	0.0028914	0.0031039	0.0049614	0.0015514	0.0022751	0.00033606	0.0023488	0.002039	0.001061	0.0016514	0.00086949	Y	Y	0.00317938	0.00233748	0.00217961	0.00122747	0.0026795	0.00189887
Monocyte differentiation antigen CD14	P08571	CD14	14.2308	1.50486	0.510077	0.068084	0.003681	0.0034711	0.002282	0.0029285	0.0029906	0.0034597	0.0027397	0.0026686	0.0050759	0.0035978	0.0021545	0.0039589	0.0026687	0.0024408	0.0020561	0.0014044	0.0023356	0.0015676	0.0026512	0.001679	0.0019419	0.0017599	0.0025584	0.0024572	0.0014569	0.0027241	Y	Y	0.00320592	0.00078819	0.00207947	0.00047416	0.0026427	0.000857921
Cytosolic non-specific dipeptidase	Q96KP4	CNDP2	26.1923	4.98011	0.668385	0.0579352	0.0025072	0.0037944	0.0030614	0.004149	0.0026561	0.0025059	0.0018486	0.005583	0.0029019	0.0033555	0.0039565	0.0019418	0.0042747	0.0014382	0.0024549	0.0017018	0.0023688	0.0022928	0.0013198	0.0020423	0.0028314	0.0017762	0.0011749	0.002349	0.001561	0.0023561	Y	Y	0.003272	0.0010564	0.0019744	0.000512559	0.0026232	0.00104859
Guanine nucleotide-binding protein G(I)/G(S)/G(T) subunit beta-2	P62879	GNB2	15.8077	1.49718	0.737269	0.0985201	0.0035226	0.0026689	0.0032561	0.0021998	0.0024926	0.0022228	0.0029515	0.0024364	0.0019734	0.0023925	0.00099873	0.0029357	0.0015483	0.0031797	0.0031111	0.0029358	0.0025948	0.0031668	0.0025517	0.0034768	0.0034925	0.0027816	0.0020103	0.0019174	0.0028695	0.0018563	Y	Y	0.00243072	0.000682927	0.00276495	0.000556603	0.00259783	0.000633734
Phospholipid hydroperoxide glutathione peroxidase	P36969	GPX4	9.03846	1.03849	0.463	0.0505941	0.0028509	0.0021601	0.002339	0.0021695	0.0023935	0.0019182	0.0026379	0.0033583	0.001888	0.0021821	0.0011888	0.0027899	0.0018793	0.0037708	0.0026847	0.0027355	0.0032776	0.0028898	0.0021537	0.0038808	0.004629	0.0026939	0.0018144	0.0016228	0.0035327	0.0016514	Y	Y	0.00228888	0.000544984	0.00287208	0.000925752	0.00258048	0.000801476
Ras-related protein Rab-5C	P51148	RAB5C	6.92308	2.17114	0.486923	0.129337	0.002976	0.0018542	0.0015792	0.0015115	0.0028025	0.0041987	0.002959	0.0047102	0.0027686	0.0026944	0.0010571	0.0037729	0.002571	0.0021802	0.0020355	0.0018995	0.0021902	0.0024351	0.0025506	0.0029743	0.0030676	0.0021734	0.0020031	0.0017993	0.0026499	0.0020484	Y	Y	0.00272733	0.00106797	0.00230824	0.00040015	0.00251778	0.000818532
Protein disulfide-isomerase A3	P30101	PDIA3	30.3077	3.1083	0.671808	0.0332722	0.0028272	0.0020075	0.00237	0.0025743	0.0025992	0.0027562	0.0028269	0.0014532	0.0029028	0.0022525	0.0014608	0.002652	0.002039	0.0028106	0.0024479	0.002401	0.0030129	0.0024507	0.0033607	0.0019719	0.0018188	0.0030853	0.0035265	0.0025694	0.0017645	0.002899	Y	Y	0.0023632	0.000495475	0.00262455	0.000559597	0.00249388	0.000534705
Sterol-4-alpha-carboxylate 3-dehydrogenase, decarboxylating	Q15738	NSDHL	20.5769	3.08769	0.717846	0.0572305	0.0030839	0.0018959	0.0020375	0.0018302	0.0028699	0.0029211	0.0034911	0.0024295	0.0018575	0.0024823	0.00061215	0.0039462	0.0014113	0.0030407	0.0025796	0.0022164	0.0026223	0.0027207	0.0031069	0.0041854	0.0030076	0.0025355	0.0020006	0.0011092	0.0032259	0.0012211	Y	Y	0.0023745	0.000899951	0.00258245	0.000825049	0.00247848	0.00085249
Calreticulin	P27797	CALR	18.6923	2.2763	0.625192	0.0524466	0.0026936	0.0017859	0.0022243	0.0025339	0.0025366	0.0030055	0.0028935	0.0016132	0.0025185	0.0021728	0.0020498	0.002636	0.0018589	0.0024813	0.00272	0.0025846	0.0023763	0.0022556	0.0029005	0.0028656	0.0014317	0.0026432	0.0034286	0.0029463	0.0021057	0.0025278	Y	Y	0.00234788	0.000434116	0.00255902	0.000479516	0.00245345	0.000460889
Cofilin-1	P23528	CFL1	8.42308	1.57919	0.579423	0.0771809	0.0023234	0.0029028	0.0029921	0.0022528	0.0029557	0.0017452	0.002195	0.0037511	0.0018892	0.0026295	0.0043381	0.0031587	0.0036939	0.0023973	0.0018041	0.0020659	0.0020796	0.0022739	0.0014878	0.0025543	0.0021737	0.0015985	0.0012088	0.0027188	0.0022334	0.0020774	Y	Y	0.00283288	0.000770257	0.00205181	0.000429257	0.00244235	0.00072928
Apolipoprotein A-I	P02647	APOA1	19.2692	4.10422	0.598923	0.083137	0.0041562	0.0014766	0.002062	0.0029347	0.0022433	0.0040336	0.002886	0.0027902	0.0021305	0.00161	0.00046048	0.0031232	0.00090997	0.0027574	0.001957	0.0017202	0.0028014	0.0023639	0.0027038	0.0031281	0.0018674	0.0022679	0.0019963	0.0011269	0.0030207	0.001121	Y	Y	0.00237052	0.00110337	0.00221785	0.000661161	0.00229418	0.000894566
Ras-related protein Rab-2A	P61019	RAB2A	12.1154	1.21085	0.613615	0.0512438	0.0025534	0.0025091	0.0016654	0.001988	0.0033062	0.0047532	0.0027894	0.0033567	0.0028209	0.0016846	0.0014084	0.0037844	0.0021557	0.0014392	0.0016832	0.0016176	0.0014776	0.0021891	0.0019416	0.0016971	0.0025995	0.0016689	0.001893	0.001715	0.0020556	0.0015653	Y	Y	0.00267503	0.000950245	0.00181098	0.000323288	0.002243	0.000823228
HLA class II histocompatibility antigen, DR alpha chain	P01903	HLA-DRA	8.34615	1.59856	0.362538	0.0550376	0.0013586	0.00064059	0.0022617	0.001075	0.0069489	0.003149	0.0022341	0.002342	0.0021534	0.00052075	0.00053014	0.0026364	0.0010021	0.0010445	0.0009533	0.0027485	0.0019129	0.0064559	0.0030666	0.0035664	0.0017047	0.0033751	0.00061719	0.0014807	0.002023	0.0020493	Y	Y	0.00206559	0.001705	0.00238447	0.00153471	0.00222503	0.00159761
Synaptobrevin homolog YKT6	O15498	YKT6	12.1154	2.55072	0.659192	0.108534	0.0025631	0.0025601	0.0015716	0.0017688	0.0029929	0.0025447	0.0025944	0.0044084	0.0025415	0.0015699	0.00065051	0.0035415	0.002571	0.0017419	0.0019631	0.0018557	0.0017758	0.0026877	0.001855	0.0034719	0.0025513	0.0020618	0.0014251	0.00088645	0.0022338	0.0014459	Y	Y	0.00245219	0.000941961	0.00199657	0.000648029	0.00222438	0.000825496
2',3'-cyclic-nucleotide 3'-phosphodiesterase	P09543	CNP	20.8462	2.82407	0.500269	0.043412	0.0025716	0.0015905	0.0019189	0.0012126	0.0018011	0.002214	0.0018445	0.0013338	0.001663	0.0020422	0.00058407	0.0021308	0.0013878	0.0031351	0.0031028	0.0021964	0.0023233	0.003116	0.0034897	0.0027926	0.0032257	0.0027635	0.0021895	0.0013549	0.0028736	0.001901	Y	Y	0.00171499	0.000510756	0.00265108	0.000615092	0.00218304	0.000731199
Calnexin	P27824	CANX	27.7692	2.15977	0.54	0.0408529	0.0019431	0.0014799	0.0018296	0.0021458	0.0019697	0.0018937	0.0023106	0.0012772	0.0016754	0.0016869	0.0016614	0.0018568	0.0015732	0.0025657	0.0028631	0.0026792	0.0024946	0.0023205	0.0024603	0.0020619	0.0019283	0.0025514	0.0031459	0.0028695	0.0026588	0.0025499	Y	Y	0.00179256	0.000276357	0.00254993	0.000325644	0.00217125	0.000486516
Phosphatidylethanolamine-binding protein 1	P30086	PEBP1	12.0769	2.29649	0.767846	0.0581424	0.0015197	0.0026438	0.0017281	0.0022221	0.00184	0.0030648	0.0015013	0.0046082	0.00312	0.0029708	0.0026299	0.0021621	0.003805	0.001135	0.0012608	0.0011789	0.00147	0.0018862	0.0015239	0.0019583	0.0029821	0.0017828	0.0010731	0.00238	0.0014261	0.0025748	Y	Y	0.00260122	0.000920063	0.00174092	0.000598159	0.00217107	0.000877779
Methyltransferase-like protein 7A	Q9H8H3	METTL7A	9.26923	1.07917	0.519308	0.0619011	0.0032723	0.0020005	0.0025261	0.0018489	0.0029509	0.0017036	0.0026194	0.0018684	0.001345	0.001816	0.00055187	0.002615	0.001138	0.0030988	0.0026115	0.0024345	0.0022795	0.0026882	0.0015572	0.0023697	0.0024468	0.0023144	0.0016448	0.0013359	0.0022658	0.00144	Y	Y	0.00201969	0.000763085	0.00219132	0.000534531	0.0021055	0.00065139
Synaptic vesicle membrane protein VAT-1 homolog	Q99536	VAT1	19.1154	3.92252	0.646538	0.085907	0.0040117	0.0021019	0.0023754	0.0026433	0.0032914	0.0027724	0.003815	0.0040176	0.0022083	0.002154	0.00075976	0.0035364	0.0018694	0.0019071	0.0013944	0.0011219	0.0018707	0.0014486	0.0016919	0.0019617	0.001636	0.0018005	0.0010371	0.00065396	0.0016219	0.00077815	Y	Y	0.00273512	0.000966048	0.00145569	0.000433892	0.0020954	0.000981801
GTP-binding protein SAR1b	Q9Y6B6	SAR1B	8	0.979796	0.717115	0.0472088	0.0016745	0.0022124	0.0013903	0.0014091	0.0018022	0.0017813	0.0020514	0.0038468	0.0012155	0.0024383	0.0010053	0.0023929	0.0027463	0.0013734	0.0023493	0.0019794	0.0024539	0.0025939	0.0017591	0.0029851	0.0025182	0.0025772	0.0023436	0.0011081	0.0028579	0.0016102	Y	Y	0.00199741	0.000757213	0.00219302	0.00057887	0.00209522	0.00066784
Immunoglobulin heavy constant alpha 1	P01876	IGHA1	12.9231	2.86947	0.6085	0.109166	0.0019744	0.0042548	0.0030175	0.0033296	0.0021661	0.00076718	0.0011168	0.00064573	0.011012	0.003466	0.00058049	0.0012885	0.0018846	0.0017474	0.0013719	0.0017868	0.0020465	0.0011394	0.0010584	0.001001	0.0010408	0.0021394	0.0012968	0.0013496	0.00099498	0.0016774	Y	Y	0.00273105	0.00275381	0.00143464	0.000402821	0.00208285	0.00203836
60S acidic ribosomal protein P2	P05387	RPLP2	5.80769	1.13205	0.787	0.0867244	0.0019417	0.0019046	0.002862	0.0029938	0.0016068	0.0033955	0.0021296	0.0020788	0.0031709	0.0018403	0.0030546	0.0021973	0.0022133	0.0012688	0.0026597	0.0015443	0.001501	0.0015604	0.0019824	0.001676	0.0020537	0.0015383	0.0014177	0.0019623	0.0013574	0.0018106	Y	Y	0.00241455	0.000593522	0.00171789	0.000375922	0.00206622	0.000602585
Bile salt-activated lipase	P19835	CEL	24.3462	5.49139	0.420923	0.080482	0.0029025	0.0064326	0.0029643	0.0037288	0.0027756	0.0011877	0.0017769	0.0010263	0.0066635	0.0029335	0.00033433	0.0019044	0.0025736	0.0016471	0.0015571	0.00094338	0.0013329	0.00071494	0.0011774	0.00085319	0.00044434	0.0018252	0.0024816	0.00020812	0.00062192	0.0013912	Y	Y	0.00286185	0.00188672	0.00116911	0.000626735	0.00201548	0.00162548
Heat shock protein beta-1	P04792	HSPB1	11.6923	2.3794	0.785423	0.139703	0.0015843	0.0011906	0.0011676	0.0017953	0.0014609	0.003871	0.0022436	0.0014645	0.0027393	0.0023873	0.0027702	0.002342	0.0026808	0.0015854	0.0010258	0.0010754	0.0020894	0.00087537	0.0032435	0.001661	0.0019522	0.0018586	0.0022941	0.0018652	0.0019989	0.0026979	Y	Y	0.00213057	0.000782554	0.00186329	0.000663381	0.00199693	0.000723711
UMP-CMP kinase	P30085	CMPK1	12.5385	1.5292	0.596846	0.0316376	0.0015881	0.0014687	0.0016182	0.0016657	0.0017555	0.0020886	0.0018895	0.0020423	0.0017488	0.0023957	0.0021208	0.0021273	0.0024497	0.0016243	0.001593	0.0018746	0.0021201	0.0016101	0.0024878	0.0020323	0.0021087	0.0020828	0.0025914	0.0018869	0.0019911	0.0028882	Y	Y	0.00191992	0.00031097	0.00206856	0.000391264	0.00199424	0.000354463
Ras-related protein Rab-10	P61026	RAB10	8.42308	0.702742	0.578846	0.0335651	0.0030788	0.0024093	0.0019449	0.0018402	0.0027081	0.0024562	0.002897	0.0020015	0.0021879	0.0017856	0.00084892	0.0031587	0.0013594	0.0015918	0.0017523	0.0017147	0.0016302	0.0019801	0.0016781	0.0023771	0.0022306	0.001701	0.0018812	0.0013477	0.0018862	0.0010411	Y	Y	0.00220589	0.000675907	0.00175478	0.000344629	0.00198033	0.000573766
Broad substrate specificity ATP-binding cassette transporter ABCG2	Q9UNQ0	ABCG2	23.9231	5.23773	0.496038	0.0836356	0.001374	0.0011465	0.00090448	0.00055282	0.00096309	0.0016154	0.0018786	0.0014175	0.00096869	0.0015145	0.00050949	0.0019965	0.00065355	0.0019847	0.0021402	0.0015707	0.0018349	0.001521	0.0029391	0.0036586	0.0059395	0.0032305	0.0027572	0.0023351	0.0037834	0.0017285	Y	Y	0.00119193	0.000486243	0.00272488	0.00123277	0.0019584	0.00120579
Lanosterol synthase	P48449	LSS	36.1154	4.64178	0.612385	0.0542941	0.0021446	0.0012054	0.0015287	0.00089203	0.0012622	0.0020133	0.0017789	0.0011089	0.0015841	0.0021774	0.00096777	0.0021921	0.0010115	0.0026367	0.0022633	0.0020162	0.002262	0.0019105	0.0026126	0.0029578	0.0034774	0.0027699	0.0023986	0.0020467	0.0024791	0.0012089	Y	Y	0.00152822	0.000489899	0.00238767	0.000553959	0.00195795	0.000674201
Dolichyl-diphosphooligosaccharide--protein glycosyltransferase subunit 1	P04843	RPN1	27.2308	3.88132	0.559038	0.0455583	0.0018393	0.0010928	0.0015084	0.0015256	0.0017426	0.0018884	0.0021059	0.0011999	0.0012736	0.0011113	0.0011381	0.0019046	0.0012199	0.0024695	0.0022675	0.0026231	0.0027383	0.0023141	0.0023786	0.0020427	0.0015888	0.0020512	0.0029029	0.0026437	0.0022717	0.0019402	Y	Y	0.00150388	0.00035635	0.00232556	0.000361704	0.00191472	0.000547078
Retinol-binding protein 1	P09455	RBP1	8.26923	1.53773	0.735962	0.128215	0.0012029	0.0017152	0.0018174	0.0019787	0.001652	0.0015862	0.0017256	0.0049831	0.0016747	0.0010288	0.00034694	0.0019654	0.0011141	0.0014248	0.0010384	0.0021774	0.0025572	0.0023377	0.0019232	0.0028554	0.0039849	0.0032255	0.0010683	0.0002786	0.0029389	0.0010603	Y	Y	0.00175316	0.00107208	0.00206697	0.00105784	0.00191006	0.00105567
Fructose-bisphosphate aldolase A	P04075	ALDOA	18.6923	2.82516	0.741731	0.0707755	0.00048332	0.0025273	0.0029263	0.0030822	0.0012954	0.0012804	0.001001	0.0023216	0.0021639	0.0033976	0.0051791	0.0012322	0.0031944	0.00085641	0.0016105	0.0012786	0.0014753	0.001105	0.0010438	0.0013414	0.0014599	0.00085982	0.00089581	0.0038403	0.0014116	0.0023059	Y	Y	0.00231421	0.00127615	0.0014988	0.00080499	0.0019065	0.001125
Nucleoside diphosphate kinase B	P22392	NME2	7.03846	0.823688	0.570077	0.0513193	0.0020032	0.0018939	0.0019291	0.0025775	0.0022218	0.0019888	0.0014933	0.0028164	0.0019192	0.002393	0.0024266	0.0021196	0.0027402	0.00144	0.0014673	0.0016518	0.0017244	0.0019541	0.0012499	0.0015639	0.0012948	0.00089524	0.0011964	0.0023094	0.0014977	0.0021404	Y	Y	0.00219405	0.000380574	0.0015681	0.000393263	0.00188107	0.000495606
Syntaxin-binding protein 2	Q15833	STXBP2	30.5385	3.97221	0.629923	0.074211	0.0013693	0.0015513	0.0012513	0.00079081	0.0014721	0.0015187	0.0019038	0.0027001	0.0013282	0.0014275	0.00054301	0.0019921	0.0014925	0.0017448	0.0022351	0.0017039	0.0018112	0.0025044	0.0019329	0.0027302	0.0034739	0.0027537	0.0014698	0.0013319	0.0030163	0.0016788	Y	Y	0.00148775	0.000530708	0.00218361	0.000658377	0.00183568	0.000684946
Cytochrome b5	P00167	CYB5A	5.80769	0.980581	0.577269	0.123498	0.0016664	0.0011675	0.0014737	0.0010189	0.00090348	0.001551	0.0015156	0.00095426	0.00097966	0.0010858	0.00061168	0.0019801	0.00025902	0.0027223	0.0028532	0.0024221	0.0021469	0.0017548	0.0025047	0.0029246	0.0025459	0.0027926	0.0028546	0.0017308	0.0031065	0.0019909	Y	Y	0.0011667	0.000464104	0.00248845	0.000453778	0.00182758	0.00081022
Peptidyl-prolyl cis-trans isomerase B	P23284	PPIB	12.6538	1.59856	0.539885	0.0583351	0.0019736	0.0018832	0.0016623	0.0018962	0.0020945	0.0030032	0.002157	0.0013127	0.0025661	0.0016228	0.0016263	0.0019595	0.0018479	0.0016582	0.0019175	0.0014743	0.0018646	0.0015756	0.0021402	0.00095179	0.0012453	0.0018899	0.0017128	0.0018283	0.0011443	0.0021388	Y	Y	0.00196964	0.000434618	0.00165705	0.00036889	0.00181334	0.000425902
Lysozyme C	P61626	LYZ	4.57692	2.5483	0.388038	0.117336	0.00077723	0.0010148	0.0028708	0.0017648	0.0012055	0.00093619	0.0043992	0.00067617	0.0065539	0.0037983	0.0011867	0.0037989	0.0038305	0.00035852	0.0004736	0.0011999	0.0009935	0.00033448	0.00077018	0.0014325	0.00044328	0.0017469	0.0024574	0.0011012	0.0013184	0.0015827	Y	Y	0.00252408	0.00183031	0.00109327	0.000628574	0.00180867	0.00152642
Annexin A6	P08133	ANXA6	37.0385	6.08921	0.613846	0.0690534	0.0014176	0.0013855	0.0017784	0.0012878	0.0015054	0.0008048	0.0023076	0.0014457	0.0020698	0.0016214	0.0015485	0.0021684	0.0013409	0.0027003	0.0018179	0.0015742	0.0015389	0.0010666	0.00088449	0.0023102	0.0018619	0.0027701	0.0020685	0.0030923	0.0017589	0.0026007	Y	Y	0.00159091	0.000406953	0.00200346	0.000668211	0.00179718	0.000581436
Annexin A2	P07355	ANXA2	19.9615	2.69044	0.656885	0.0278931	0.0013174	0.0012184	0.0014652	0.001611	0.0015977	0.0019321	0.0022554	0.001312	0.0019147	0.0023801	0.0021588	0.0035966	0.0017576	0.0012326	0.001109	0.0010297	0.0017727	0.00089442	0.0015691	0.0016109	0.0013934	0.0022077	0.0022012	0.0023669	0.0017652	0.0030134	Y	Y	0.00188592	0.00063475	0.00170509	0.000610534	0.00179551	0.000617104
40S ribosomal protein S15a	P62244	RPS15A	5.26923	1.4299	0.447615	0.0567972	0.0022902	0.00207	0.0035445	0.003105	0.0016665	0.0015987	0.0018839	0.0017534	0.001683	0.0018823	0.0031975	0.0018466	0.0023584	0.0010714	0.0021567	0.0016958	0.00093436	0.00119	0.0011204	0.0010872	0.0010093	0.0011514	0.0013988	0.0017841	0.001551	0.0014014	Y	Y	0.00222154	0.000652206	0.00135014	0.000360264	0.00178584	0.000681105
Dolichyl-diphosphooligosaccharide--protein glycosyltransferase subunit 2	P04844	RPN2	28.3077	2.83928	0.667654	0.0474527	0.001705	0.0010215	0.0017829	0.0016463	0.0023226	0.001557	0.0022814	0.00099562	0.0010055	0.0010481	0.00099278	0.0016019	0.00080675	0.0023861	0.002262	0.0024748	0.0022998	0.0022849	0.0021677	0.0018734	0.0014972	0.0016605	0.0026534	0.0022551	0.0020203	0.0014849	Y	Y	0.00144364	0.000506049	0.00210155	0.000370823	0.00177259	0.000549057
Ubiquitin-40S ribosomal protein S27a	P62979	RPS27A	8.23077	0.862911	0.5195	0.0143868	0.0020386	0.0012436	0.0013042	0.0015221	0.0012254	0.0021397	0.0012636	0.0015325	0.0020103	0.001187	0.00097577	0.0017413	0.0015574	0.0019983	0.001593	0.0013739	0.002213	0.0021023	0.0024356	0.0024298	0.0027335	0.0023552	0.0014873	0.0011653	0.0017928	0.0017101	Y	Y	0.00151857	0.000368154	0.00195308	0.000475228	0.00173583	0.000471752
14-3-3 protein epsilon	P62258	YWHAE	12.8077	2.26308	0.564231	0.0878714	0.0013798	0.0016443	0.0017366	0.0013269	0.0017991	0.0022722	0.0015694	0.002202	0.0010868	0.0014783	0.0018597	0.0017837	0.0017695	0.0018727	0.0016243	0.0018972	0.0016296	0.0019899	0.0013162	0.0021919	0.0025728	0.0013608	0.0011558	0.0017945	0.0019895	0.0017861	Y	Y	0.00168525	0.000330674	0.00178318	0.000380341	0.00173422	0.000352726
Polymeric immunoglobulin receptor	P01833	PIGR	29.0385	5.73049	0.495154	0.0508548	0.0010185	0.0053324	0.0026083	0.0028593	0.0025438	0.00064299	0.0010711	0.00061127	0.0058898	0.0029086	0.00079697	0.0011742	0.0027637	0.0010244	0.00097583	0.0013947	0.0016568	0.00098813	0.00089518	0.00074841	0.00060109	0.0014783	0.0010342	0.00097637	0.00085985	0.0015756	Y	Y	0.00232469	0.00171764	0.00109299	0.000327993	0.00170884	0.00136463
Peroxiredoxin-6	P30041	PRDX6	10.2692	1.34336	0.547308	0.0646775	0.0012385	0.0018439	0.0015228	0.0017755	0.0013654	0.0014902	0.0014933	0.0017622	0.001986	0.0015943	0.0029012	0.0014383	0.0023242	0.0018654	0.0014508	0.001613	0.0014555	0.0016851	0.0013853	0.0016348	0.0016987	0.001701	0.0012597	0.001847	0.0018583	0.0016267	Y	Y	0.00174891	0.000450576	0.00162164	0.000188502	0.00168527	0.000344552
Methanethiol oxidase	Q13228	SELENBP1	24.3462	5.29107	0.684423	0.11995	0.0013619	0.0025456	0.0024342	0.0022763	0.002079	0.0015878	0.00099976	0.0019906	0.0010816	0.0015833	0.002642	0.00096366	0.0023164	0.0015738	0.0018225	0.0018942	0.0015576	0.0022943	0.0011002	0.0011434	0.0016262	0.00074957	0.00083697	0.0020983	0.00095083	0.0016818	Y	Y	0.00183555	0.000605408	0.0014869	0.000491183	0.00166122	0.000568629
Osteopontin	P10451	SPP1	11.4615	3.17781	0.438346	0.119619	0.001293	0.0052615	0.001639	0.0030626	0.0031657	0.0013438	0.0022637	0.0010623	0.0035768	0.0035595	0.00014916	0.00169	0.0023397	0.00059144	0.0013799	0.0013067	0.0014863	0.00098534	0.00098821	0.00094118	0.0006268	0.00084506	0.0014778	0.00031941	0.00068356	0.00097393	Y	Y	0.00233898	0.00136004	0.000969664	0.000363919	0.00165432	0.00119956
Ras-related protein R-Ras	P10301	RRAS	9.80769	1.72091	0.517692	0.0921554	0.0025142	0.0010334	0.0010431	0.0012798	0.0016661	0.0025423	0.0030414	0.0029583	0.001472	0.0018506	0.00034913	0.0045207	0.001141	0.0013083	0.00075997	0.00084273	0.00096774	0.001107	0.0020624	0.0022398	0.0027386	0.0014045	0.00069035	0.00060384	0.00182	0.0010148	Y	Y	0.00195477	0.00112299	0.00135077	0.000668827	0.00165277	0.000956503
Protein S100-A1	P23297	S100A1	3.61538	0.571099	0.477115	0.0194326	0.0017276	0.0007989	0.00089126	0.0010104	0.0012202	0.000737	0.0017157	0.0017743	0.0005431	0.0011257	0.00068512	0.00073926	0.00055386	0.0026107	0.0020336	0.0018893	0.0021763	0.0023699	0.0015495	0.0028705	0.0028615	0.00152	0.0016677	0.0027341	0.0026986	0.0023535	Y	Y	0.00104018	0.000445434	0.00225655	0.000491106	0.00164837	0.00077181
CD59 glycoprotein	P13987	CD59	4.80769	0.938903	0.335885	0.0528918	0.0012159	0.00048891	0.00046752	0.00088114	0.0011947	0.0021649	0.0013533	0.0016071	0.0009686	0.001395	0.00036591	0.0011351	0.0010846	0.0019691	0.0018419	0.000909	0.0016981	0.001692	0.00376	0.0012046	0.0034853	0.0021793	0.0022045	0.0022038	0.001372	0.003355	Y	Y	0.00110174	0.000495286	0.0021442	0.00088573	0.00162297	0.000881398
Ras-related protein Rab-35	Q15286	RAB35	7.11538	1.92514	0.567423	0.072866	0.0021545	0.00099631	0.0013397	0.0011813	0.0022191	0.0019113	0.002318	0.0021575	0.0015239	0.0011516	0.00037866	0.0027029	0.0011224	0.0017819	0.0015217	0.0014624	0.0012086	0.0026476	0.0016068	0.0028127	0.002448	0.0010832	0.00087352	0.00081085	0.0020386	0.0006798	Y	Y	0.00162747	0.000668001	0.00161351	0.000704331	0.00162049	0.000672576
Ras-related protein Rab-7a	P51149	RAB7A	10.1154	2.45482	0.557462	0.0877434	0.0025824	0.0017232	0.0013876	0.0015485	0.0019701	0.0046855	0.0024239	0.0026858	0.0024662	0.0015016	0.00062223	0.0028382	0.0012855	0.0010253	0.00095427	0.00085793	0.0009574	0.0013153	0.0022026	0.0011794	0.0014896	0.00098606	0.00072703	0.00060565	0.0012569	0.00081726	Y	Y	0.00213236	0.00100858	0.00110575	0.000410947	0.00161905	0.000918346
Translocon-associated protein subunit delta	P51571	SSR4	5.26923	0.452344	0.315231	0.00542813	0.0020339	0.0013023	0.0016949	0.0013725	0.0015838	0.0015654	0.0015192	0.00093196	0.0012647	0.001338	0.0011845	0.0013511	0.00083595	0.0017252	0.0019153	0.0020177	0.0017368	0.0017527	0.0016106	0.0017083	0.0015169	0.0017698	0.0021023	0.0024277	0.0017294	0.0019558	Y	Y	0.00138294	0.000313429	0.00184373	0.000239382	0.00161334	0.000360369
Ferritin heavy chain	P02794	FTH1	10.4231	2.24808	0.647692	0.0977711	0.0024034	0.0014363	0.0015042	0.0026923	0.0016365	0.0015143	0.001273	0.0015798	0.001355	0.0013372	0.0013437	0.00037973	0.0011064	0.0022471	0.0018803	0.0020078	0.0025502	0.0023332	0.0014188	0.0017904	0.0011113	0.0010038	0.00095944	0.0028431	0.00063976	0.0013511	Y	Y	0.00150476	0.00056274	0.00170279	0.00068128	0.00160377	0.000620475
PRA1 family protein 3	O75915	ARL6IP5	4.03846	0.196116	0.203846	0.00941357	0.0015477	0.00083219	0.0013369	0.0012314	0.0014574	0.0019765	0.0018746	0.00097589	0.0015905	0.001372	0.00090311	0.0017137	0.0014154	0.0012348	0.0016269	0.0013681	0.0021763	0.0017116	0.0018526	0.0018454	0.0012563	0.0019181	0.0017011	0.0014671	0.001799	0.002215	Y	Y	0.0014021	0.000353548	0.00170556	0.000313135	0.00155383	0.000361949
Rab GDP dissociation inhibitor beta	P50395	GDI2	25.3462	6.45565	0.6965	0.104486	0.00079069	0.0028829	0.0015196	0.0014273	0.0013603	0.0013728	0.0011678	0.0040104	0.0018683	0.0021252	0.0019077	0.0017603	0.0029379	0.00061109	0.0021765	0.00094954	0.00073268	0.0012654	0.00099614	0.00075073	0.0018281	0.0010703	0.00091594	0.00078884	0.00093544	0.0019593	Y	Y	0.00193317	0.000878358	0.00115231	0.000508855	0.00154274	0.000808176
Guanine nucleotide-binding protein subunit beta-4	Q9HAV0	GNB4	9.26923	1.00231	0.644462	0.0522243	0.001811	0.0015645	0.0016545	0.0013793	0.0015555	0.001167	0.0017217	0.0012918	0.0013085	0.001809	0.00091263	0.0020438	0.0010889	0.0020093	0.0014618	0.001603	0.0010906	0.0020384	0.0012106	0.0015683	0.0023541	0.0019411	0.0014017	0.0011246	0.001473	0.0013396	Y	Y	0.00148524	0.000327215	0.00158585	0.000389726	0.00153555	0.000356273
Very-long-chain 3-oxoacyl-CoA reductase	Q53GQ0	HSD17B12	12.8462	1.8263	0.579692	0.0664589	0.0016916	0.00086249	0.0012659	0.001484	0.0018176	0.0016552	0.0017039	0.00085533	0.00095838	0.0010811	0.0011259	0.0013971	0.0015018	0.0013605	0.0014501	0.0013347	0.0020285	0.0020627	0.0016643	0.0013384	0.0013668	0.0015483	0.0023314	0.0018283	0.0015844	0.002586	Y	Y	0.00133848	0.000336719	0.00172957	0.000410163	0.00153403	0.000418259
Parkinson disease protein 7	Q99497	PARK7	9.38462	1.20256	0.666115	0.0765074	0.00082343	0.002086	0.0020264	0.0024184	0.0014497	0.0013996	0.001201	0.0030593	0.0010033	0.0022395	0.0032216	0.00076878	0.0030301	0.00077205	0.0016183	0.00090723	0.00071033	0.00075303	0.00087115	0.0010538	0.002048	0.00089998	0.00059721	0.0020895	0.0013077	0.0015148	Y	Y	0.00190209	0.000865388	0.00116485	0.000505901	0.00153347	0.000789704
Toll-like receptor 2	O60603	TLR2	32.6923	4.56744	0.566654	0.0770522	0.0012169	0.00064656	0.00088542	0.00055272	0.0011622	0.0013014	0.00083046	0.00085805	0.00085581	0.0018305	0.00082891	0.00083801	0.00069359	0.0019712	0.001593	0.0012498	0.0020223	0.0018785	0.0022374	0.0017454	0.0031296	0.002265	0.0026474	0.0025186	0.0015514	0.002274	Y	Y	0.000961579	0.000340579	0.00208335	0.000507117	0.00152247	0.000711545
Annexin A5	P08758	ANXA5	14.6538	2.89748	0.553808	0.103507	0.00090925	0.0015841	0.0023002	0.0019292	0.0012147	0.0013777	0.002128	0.0016679	0.0020056	0.001674	0.0017381	0.0026651	0.001627	0.00045599	0.0014337	0.0012056	0.0011387	0.00069614	0.00096968	0.0011042	0.0010661	0.0020411	0.0017244	0.0016846	0.0013415	0.0015657	Y	Y	0.00175545	0.000462547	0.00126365	0.000434393	0.00150955	0.000506119
Heat shock protein HSP 90-alpha	P07900	HSP90AA1	34.9231	4.61236	0.535346	0.0729142	0.00099833	0.0016927	0.0022972	0.0020679	0.0012013	0.0011787	0.0010853	0.00085825	0.0014646	0.0020328	0.0030233	0.0013032	0.0018176	0.0011417	0.0016888	0.0024763	0.0015808	0.0011835	0.0011765	0.0011673	0.00074388	0.00092948	0.0014477	0.0013102	0.0020259	0.0013156	Y	Y	0.00161701	0.000618485	0.00139905	0.000461275	0.00150803	0.000545981
Heat shock cognate 71 kDa protein	P11142	HSPA8	26.6538	2.78485	0.511577	0.0531136	0.0011417	0.0017631	0.0016026	0.001654	0.0013119	0.0014234	0.0012945	0.001661	0.001716	0.0017199	0.0018398	0.0015451	0.0018447	0.0010575	0.00145	0.001621	0.0014053	0.0013698	0.0012253	0.0012133	0.0015944	0.0011796	0.0011939	0.0018728	0.0017318	0.0017526	Y	Y	0.00157828	0.00022228	0.00143595	0.000259	0.00150712	0.000247351
Fatty acid CoA ligase Acsl3	O95573	ACSL3	27.6538	4.48056	0.614192	0.0573132	0.001936	0.0010256	0.0012052	0.00067605	0.0010089	0.0012071	0.0010785	0.00073356	0.0010534	0.001736	0.00081314	0.0013161	0.0010445	0.0024872	0.0019028	0.0017351	0.0016249	0.0016501	0.001504	0.0019184	0.002196	0.0021262	0.0019944	0.0015758	0.0019513	0.0016538	Y	Y	0.00114108	0.00036131	0.00187077	0.000284638	0.00150593	0.000489884
Immunoglobulin lambda constant 3	P0DOY3	IGLC3	4.84615	1.68979	0.693269	0.135878	0.0014044	0.00307	0.0020324	0.002184	0.0018034	0.00071298	0.00061987	0.00068184	0.006261	0.0020589	0.00060756	0.0011324	0.0020192	0.0012514	0.00066125	0.0011554	0.0021109	0.00087565	0.00089612	0.00084853	0.00055703	0.0014121	0.0013606	0.0011827	0.00085905	0.0010435	Y	Y	0.00189138	0.00151575	0.0010934	0.000400334	0.00149239	0.00115987
Guanine nucleotide-binding protein G(i) subunit alpha-3	P08754	GNAI3	14.2308	3.11522	0.451038	0.0866383	0.0019306	0.0014319	0.0016735	0.0011067	0.001584	0.00067606	0.0015861	0.0011151	0.00051504	0.0010275	0.00039692	0.0010172	0.00040853	0.0024544	0.00261	0.0024218	0.0020949	0.0024472	0.0011628	0.0021597	0.0022054	0.0014991	0.0012754	0.0013458	0.001525	0.00088226	Y	Y	0.00111301	0.000508597	0.0018526	0.000586694	0.0014828	0.000656962
Microsomal glutathione S-transferase 1	P10620	MGST1	6.42308	0.577794	0.659769	0.0589239	0.0013533	0.00080749	0.0014671	0.0014936	0.0013155	0.0018691	0.00158	0.00050216	0.0012233	0.00093869	0.0013598	0.0013042	0.001157	0.0015405	0.00148	0.0016594	0.0015673	0.0017566	0.0023288	0.0012849	0.0014814	0.0013608	0.0022655	0.0020221	0.0015526	0.0018471	Y	Y	0.00125933	0.000352235	0.00170362	0.000328326	0.00148147	0.00040326
Guanine nucleotide-binding protein G(I)/G(S)/G(O) subunit gamma-12	Q9UBI6	GNG12	2.92308	0.392232	0.449885	0.0300058	0.0018796	0.00078226	0.00074802	0.00074201	0.0020355	0.0024492	0.0015763	0.0018532	0.001722	0.0011023	0.00048789	0.0022813	0.00088379	0.0013818	0.001416	0.0014459	0.0012431	0.0010313	0.001847	0.0016954	0.0029158	0.001512	0.0013935	0.0011318	0.0014454	0.0012652	Y	Y	0.00142641	0.000662643	0.00151725	0.000472054	0.00147183	0.000565572
60S ribosomal protein L17	P18621	RPL17	9.38462	1.26734	0.441423	0.0381923	0.0011768	0.0017686	0.0016912	0.0018389	0.0012121	0.0011638	0.001753	0.0013899	0.0010702	0.0015815	0.0015591	0.0012703	0.0017292	0.0012977	0.0014199	0.0015975	0.001355	0.0013452	0.0018241	0.0011871	0.0011053	0.0010354	0.0014313	0.0014308	0.0021209	0.0015206	Y	Y	0.00147728	0.000272872	0.00143622	0.000291402	0.00145675	0.000277377
Peroxiredoxin-1	Q06830	PRDX1	11.2308	2.59704	0.642462	0.102095	0.0012241	0.0013837	0.001684	0.0020284	0.0012808	0.0014558	0.00099054	0.0010616	0.0017225	0.001994	0.0032068	0.0012063	0.0027907	0.00099989	0.00096062	0.0012001	0.0017348	0.00099505	0.0013683	0.0010654	0.00046154	0.00082056	0.0010083	0.0017325	0.001242	0.001831	Y	Y	0.00169456	0.000669032	0.00118616	0.000395689	0.00144036	0.000597667
Long-chain-fatty-acid--CoA ligase 1	P33121	ACSL1	28.7308	4.54803	0.571577	0.0856701	0.0011051	0.00051104	0.00066872	0.00056979	0.0007577	0.0014978	0.00089	0.00070093	0.00074184	0.0014212	0.0010736	0.00097747	0.0011851	0.0015869	0.0012598	0.0010089	0.0014838	0.00099291	0.0028215	0.0016936	0.0028291	0.0021055	0.0025963	0.0026762	0.00164	0.0025635	Y	Y	0.000930792	0.000312915	0.00194292	0.000687168	0.00143686	0.000734849
Chordin-like protein 2	Q6WN34	CHRDL2	16.8462	4.43344	0.507462	0.121407	0.00541	0.002159	0.0015623	0.0020064	0.0018863	0.00098361	0.0014202	0.0004795	0.001632	0.0010791	0.00012282	0.0011192	0.00033711	0.0029375	0.0016042	0.0017558	0.0019969	0.0015145	0.0010923	0.001213	0.00032114	0.0011578	0.0013301	0.00040913	0.0010613	0.00024267	Y	Y	0.00155366	0.0013228	0.00127972	0.000736354	0.00141669	0.00105815
Dehydrogenase/reductase SDR family member 1	Q96LJ7	DHRS1	12.8846	3.02426	0.545231	0.101646	0.0020105	0.0010597	0.00084123	0.0008155	0.0016897	0.0020524	0.0011069	0.0011368	0.0016077	0.0011199	0.00050503	0.0014734	0.00099802	0.0017376	0.0014861	0.0011543	0.0012663	0.0016804	0.0018411	0.001601	0.0022637	0.0020868	0.0011019	0.0012617	0.0017871	0.00095625	Y	Y	0.00126283	0.000470111	0.00155571	0.000394805	0.00140927	0.00045078
40S ribosomal protein S12	P25398	RPS12	5.96154	1.3109	0.627885	0.0927713	0.0009227	0.0016593	0.0023574	0.0017988	0.00057927	0.00090653	0.0010408	0.0010108	0.000663	0.0019039	0.0026168	0.0019143	0.0017091	0.00060296	0.0014965	0.0018093	0.0013077	0.0011251	0.0010554	0.0012168	0.00084492	0.0012886	0.0016627	0.002042	0.0015275	0.0015774	Y	Y	0.0014679	0.000654861	0.00135053	0.000394348	0.00140921	0.000532983
Heme-binding protein 1	Q9NRV9	HEBP1	9.53846	1.98456	0.652346	0.100548	0.00089504	0.0014569	0.00072824	0.00069097	0.00091028	0.00096636	0.0017066	0.0035593	0.0014663	0.0011197	0.00074344	0.00244	0.0012549	0.001123	0.0012812	0.00097203	0.0010148	0.0011459	0.00093816	0.0022435	0.002291	0.0019799	0.0012276	0.00092866	0.002409	0.00079182	Y	Y	0.00137985	0.000816908	0.00141127	0.000590204	0.00139556	0.000698415
40S ribosomal protein S7	P62081	RPS7	7.80769	1.60048	0.511923	0.0573027	0.002581	0.0015806	0.0020667	0.0022643	0.0013138	0.0018829	0.0016934	0.0016908	0.0019172	0.0016363	0.001358	0.0024748	0.0020575	0.00075215	0.0013467	0.00091542	0.00079088	0.00066983	0.0010119	0.00099349	0.00047344	0.0010521	0.0007111	0.00090473	0.0011734	0.00093911	Y	Y	0.00188595	0.000395061	0.000902635	0.000228175	0.00139429	0.000592706
Transmembrane emp24 domain-containing protein 10	P49755	TMED10	8.84615	1.4613	0.386308	0.0731851	0.0016684	0.00071439	0.00068313	0.0010571	0.0014548	0.0022144	0.0013365	0.00088852	0.0014986	0.001057	0.00093567	0.0018462	0.0011622	0.001696	0.0010766	0.001482	0.0016347	0.0014128	0.002053	0.0017895	0.0011084	0.0014291	0.0015462	0.0015456	0.0012771	0.0014855	Y	Y	0.00127053	0.000455173	0.00150281	0.00026548	0.00138667	0.000383804
Alpha-soluble NSF attachment protein	P54920	NAPA	20.1538	1.59229	0.822308	0.0355874	0.0013533	0.0013365	0.001136	0.00098599	0.001296	0.0014731	0.0014984	0.0012627	0.0011867	0.0013675	0.00087323	0.0015633	0.0010393	0.0012366	0.0012744	0.001723	0.0013003	0.0014683	0.0014812	0.0018294	0.0014233	0.0014991	0.0019556	0.0012962	0.0017639	0.0013896	Y	Y	0.00125939	0.00020732	0.00151084	0.000233638	0.00138511	0.000251539
Annexin A4	P09525	ANXA4	14.5385	2.51763	0.517423	0.0806946	0.0011454	0.0012163	0.0018196	0.0015259	0.0017378	0.00078972	0.0018163	0.0011328	0.0011431	0.0017208	0.0013214	0.00202	0.0015051	0.00099801	0.0014382	0.0011518	0.0012425	0.00079532	0.00051614	0.0014702	0.0011517	0.001557	0.001435	0.001965	0.0013661	0.0018765	Y	Y	0.0014534	0.000359999	0.00130488	0.000399852	0.00137914	0.000380376
40S ribosomal protein S17	P08708	RPS17	4.96154	0.99923	0.511385	0.0340542	0.002456	0.0016225	0.0012855	0.0014071	0.001888	0.0027525	0.0019026	0.0015649	0.002323	0.0013717	0.0013444	0.002293	0.001714	0.0011791	0.00061361	0.00090723	0.0011839	0.00077922	0.0013603	0.001047	0.00058316	0.00090717	0.0010219	0.00083579	0.00062633	0.00081936	Y	Y	0.0018404	0.000479191	0.000912621	0.000239338	0.00137651	0.000601262
S-acyl fatty acid synthase thioesterase, medium chain	Q9NV23	OLAH	10.9615	1.24838	0.5565	0.0667049	0.0013278	0.0012988	0.0013097	0.0014112	0.00086562	0.0014497	0.00096924	0.0013427	0.0012384	0.0018218	0.0024302	0.0011204	0.0018337	0.0012014	0.0013946	0.0015252	0.0011821	0.0011675	0.0016011	0.0012607	0.0014854	0.00094997	0.0012305	0.0013956	0.0013499	0.0014978	Y	Y	0.00141687	0.000411149	0.00132629	0.000181783	0.00137158	0.000314858
Triosephosphate isomerase	P60174	TPI1	15.1154	3.17902	0.761346	0.067937	0.00092394	0.001885	0.0015381	0.0020979	0.0012027	0.0017199	0.0006477	0.0025677	0.0017574	0.0016733	0.0027275	0.0010909	0.0023929	0.00063929	0.0011516	0.0010575	0.00066754	0.00072069	0.00078839	0.00095465	0.0016072	0.00076509	0.00057922	0.0023161	0.00065303	0.0013588	Y	Y	0.00170961	0.000634997	0.00101993	0.000497392	0.00136477	0.000660279
Long-chain-fatty-acid--CoA ligase 4	O60488	ACSL4	32.5	7.36071	0.595346	0.106558	0.0016845	0.0010122	0.0017759	0.00064287	0.00086931	0.0009478	0.00097454	0.00054736	0.0004821	0.00088366	0.00029644	0.00086186	0.00039867	0.002668	0.0021688	0.0026011	0.0020681	0.0018712	0.0017368	0.0021506	0.0020392	0.001866	0.0010936	0.0010932	0.0017747	0.00082363	Y	Y	0.00087517	0.000445201	0.00184269	0.000557184	0.00135893	0.00069824
40S ribosomal protein S24	P62847	RPS24	4.53846	0.646886	0.299154	0.00343735	0.0013736	0.0018821	0.0024747	0.0019638	0.0019164	0.0011365	0.0017066	0.0021737	0.0010967	0.0012929	0.0018488	0.0013775	0.0014788	0.00074804	0.001054	0.00096692	0.00086521	0.0011166	0.0011903	0.0011593	0.00083856	0.0008185	0.0010844	0.0015082	0.0012715	0.00097845	Y	Y	0.00167093	0.000417536	0.00104615	0.000210501	0.00135854	0.000454358
Transmembrane protein 263	Q8WUH6	TMEM263	5.03846	1.88639	0.556462	0.188092	0.00175	0.00091713	0.0004127	0.00046056	0.0020324	0.0024432	0.0019568	0.0023005	0.0013203	0.00057013	0.00025235	0.0013615	0.00074803	0.0021728	0.00082398	0.0013198	0.00099201	0.0016537	0.0018015	0.0029907	0.0022057	0.0014077	0.00086492	0.00037827	0.0016261	0.00033655	Y	Y	0.0012712	0.00076622	0.00142875	0.000764229	0.00134997	0.000754056
Guanine nucleotide-binding protein G(q) subunit alpha	P50148	GNAQ	16.7692	2.53468	0.569962	0.068374	0.0018471	0.00097619	0.0011002	0.00084329	0.0013489	0.0017192	0.001381	0.0012389	0.0015439	0.0013264	0.00044032	0.0020765	0.00080568	0.0014041	0.0013312	0.0012452	0.0014068	0.0011893	0.0017463	0.0017896	0.0015716	0.0017057	0.0013624	0.0010477	0.0015581	0.0010693	Y	Y	0.00128058	0.000454856	0.00141748	0.000245574	0.00134903	0.000364869
Dolichyl-diphosphooligosaccharide--protein glycosyltransferase 48 kDa subunit	P39656	DDOST	13.5769	1.65343	0.525385	0.0352183	0.0013948	0.00082343	0.0013386	0.0011195	0.0014113	0.0013121	0.0011527	0.00081687	0.0010236	0.00091371	0.00086022	0.0013992	0.00069773	0.0015563	0.0017328	0.001907	0.00143	0.0016691	0.0015831	0.0013525	0.0013092	0.0015517	0.0018289	0.0016633	0.0016118	0.0013413	Y	Y	0.00109721	0.000257361	0.00157977	0.000185754	0.00133849	0.000329998
Adenine phosphoribosyltransferase	P07741	APRT	8.57692	1.57919	0.700462	0.0737364	0.00060147	0.0024337	0.0024934	0.0018138	0.00084959	0.0010147	0.00066369	0.0020694	0.001094	0.0014329	0.0023419	0.00080722	0.0021211	0.00088435	0.0016992	0.0024835	0.0010655	0.0011001	0.00049253	0.00064246	0.0013121	0.00075598	0.0009406	0.0015671	0.00086723	0.001229	Y	Y	0.00151822	0.000717993	0.0011569	0.000527165	0.00133756	0.000644038
Neutral alpha-glucosidase AB	Q14697	GANAB	34.3077	3.12114	0.567731	0.038686	0.001197	0.00098776	0.0012361	0.001352	0.001404	0.0011542	0.0018856	0.00074207	0.0011048	0.0011069	0.0009489	0.0012113	0.00084566	0.0015528	0.0014985	0.0013104	0.0016456	0.0013307	0.0016636	0.0012659	0.00095906	0.0017298	0.0021389	0.0013347	0.0014056	0.0015646	Y	Y	0.00116741	0.000286586	0.00149232	0.000283347	0.00132986	0.000324666
60S ribosomal protein L12	P30050	RPL12	6.73077	0.77757	0.568962	0.0395074	0.0014353	0.0016688	0.0016321	0.0012951	0.0011199	0.0016413	0.0014481	0.001213	0.0021216	0.0017636	0.0014548	0.0015698	0.0010868	0.0011657	0.0010427	0.001299	0.0010461	0.00082506	0.0018038	0.0011681	0.0015507	0.00074223	0.00091209	0.0011017	0.00090665	0.001183	Y	Y	0.00149617	0.000285036	0.00113437	0.000291694	0.00131527	0.00033745
Acid sphingomyelinase-like phosphodiesterase 3b	Q92485	SMPDL3B	12.3846	3.23823	0.461538	0.113635	0.0028404	0.0013754	0.0010653	0.0015003	0.0023527	0.0017164	0.001746	0.0023583	0.0018753	0.0014244	0.00041175	0.0021243	0.00055941	0.0017347	0.00093831	0.00049798	0.0012224	0.00091119	0.00089074	0.0010872	0.0021916	0.00079253	0.00070286	0.00067506	0.00052891	0.00051481	Y	Y	0.0016423	0.000702041	0.000976022	0.000498263	0.00130916	0.000686414
Membrane-associated progesterone receptor component 1	O00264	PGRMC1	7.46154	1.36325	0.386538	0.0628791	0.0009022	0.00064185	0.0010127	0.00085236	0.0013071	0.0014857	0.0012253	0.0010264	0.000748	0.0011531	0.00069055	0.0010367	0.0009493	0.0016326	0.0016339	0.0013818	0.0014097	0.0013963	0.0016562	0.0013508	0.0017495	0.001605	0.0020259	0.0022181	0.0013008	0.0014682	Y	Y	0.0010024	0.000246308	0.00160222	0.000271636	0.00130231	0.000397591
40S ribosomal protein S21	P63220	RPS21	4.53846	0.989172	0.488923	0.0639656	0.00097829	0.0016588	0.0017304	0.0014304	0.0010748	0.00091056	0.0017272	0.0015406	0.0021967	0.0018327	0.0023983	0.0012939	0.0021606	0.00047947	0.00099804	0.0010329	0.0012324	0.00052188	0.0011444	0.00054183	0.00063234	0.0013116	0.0011333	0.0016615	0.0011755	0.0010191	Y	Y	0.00161025	0.000470877	0.000991097	0.000353927	0.00130067	0.000515971
Calcium and integrin-binding protein 1	Q99828	CIB1	10.2308	2.1965	0.683577	0.0769198	0.0012754	0.0010485	0.0011906	0.00068374	0.001201	0.00095624	0.00090693	0.00087324	0.00087822	0.00072714	0.00036783	0.0012899	0.00030287	0.0015279	0.0011343	0.0019237	0.0014058	0.0016523	0.0011604	0.0021864	0.0025418	0.0020661	0.0013789	0.0015425	0.0021454	0.0012605	Y	Y	0.000900124	0.000317657	0.00168662	0.000444976	0.00129337	0.000551638
Ras-related protein Rab-1B	Q9H0U4	RAB1B	6.42308	0.945434	0.709731	0.0463703	0.0013802	0.00096517	0.0011611	0.00094505	0.0017753	0.0019113	0.00211	0.0023511	0.0016328	0.0012174	0.00049517	0.0022629	0.0018131	0.00069296	0.00091936	0.000914	0.00095418	0.0014777	0.0010712	0.0013424	0.00078335	0.0010155	0.0010295	0.00043661	0.0014562	0.0014243	Y	Y	0.00154005	0.000565024	0.00103979	0.00031541	0.00128992	0.00051581
Keratin, type II cytoskeletal 1	P04264	KRT1	22.5385	8.34377	0.448423	0.134162	0.0019333	0.00090372	0.00066904	0.001272	0.0016919	0.0019559	0.001855	0.0011568	0.0032501	0.0010783	4.5455e-05	0.0014812	0.00096114	0.0018744	0.00046504	0.00048496	0.0025314	0.00040356	0.0028221	0.0021648	0.00090666	0.001458	0.00037974	0.00030174	0.00060598	0.00059611	Y	Y	0.00140414	0.000780059	0.00115342	0.000903553	0.00127878	0.000836837
Endoplasmic reticulum resident protein 29	P30040	ERP29	8.57692	1.30148	0.459615	0.0411923	0.0012444	0.00081522	0.00075662	0.0010917	0.0012695	0.0022441	0.0016478	0.0010012	0.001453	0.0010896	0.0010991	0.0011376	0.00086439	0.0013214	0.001123	0.00079774	0.0014207	0.00094834	0.0018197	0.0013046	0.0013825	0.0017726	0.0015617	0.0011048	0.0011962	0.0015706	Y	Y	0.00120879	0.000397415	0.00133261	0.000302671	0.0012707	0.000351809
Cystatin-B	P04080	CSTB	3.19231	0.401918	0.600731	0.0567193	0.00096664	0.0014687	0.00091595	0.00096915	0.0014304	0.0011568	0.0014628	0.0015317	0.00044651	0.00080982	0.0014935	0.0013537	0.0012986	0.0017597	0.0017556	0.0011873	0.0015004	0.0011366	0.00084004	0.0013767	0.0015397	0.0013191	0.00083182	0.0015991	0.0013938	0.0013943	Y	Y	0.00117725	0.000332593	0.00135647	0.000297014	0.00126686	0.000322168
40S ribosomal protein S13	P62277	RPS13	5.46154	0.947872	0.310692	0.0494932	0.0017028	0.0016578	0.00099076	0.0014938	0.0014347	0.0017101	0.0015032	0.0010309	0.0015938	0.0013139	0.0015897	0.0017153	0.0015324	0.0012299	0.0010128	0.0011355	0.00084675	0.0010245	0.0011743	0.0011062	0.00060826	0.00076599	0.0010382	0.0013284	0.0011199	0.00099108	Y	Y	0.00148224	0.000239556	0.00102937	0.00019534	0.00125581	0.000314939
Fibrinogen beta chain	P02675	FGB	20.8462	7.47097	0.544462	0.146681	0.003776	0.0010579	0.00053626	0.002285	0.00073972	0.0030272	0.0017397	0.001053	0.0015596	0.0012796	0.0002981	0.00055325	0.00010603	0.00085103	0.00060996	0.00052383	0.0021093	0.0004789	0.0039982	0.0006804	0.0010689	0.00040185	0.0025287	0.00043407	0.00039741	0.00029154	Y	Y	0.00138549	0.00108988	0.0011057	0.00110808	0.00124559	0.00108622
1-acylglycerol-3-phosphate O-acyltransferase ABHD5	Q8WTS1	ABHD5	11.8077	1.13205	0.610346	0.038737	0.0010664	0.00073519	0.00066872	0.00045924	0.0008216	0.0012632	0.0012323	0.00081244	0.0010239	0.0016107	0.00060392	0.0010499	0.00094479	0.0014063	0.0016067	0.0010879	0.0012823	0.0013652	0.0014335	0.0015279	0.0019362	0.0019495	0.0018327	0.0015267	0.0016587	0.0013983	Y	Y	0.000945562	0.000311497	0.00153938	0.000254927	0.00124247	0.000411642
Erlin-2	O94905	ERLIN2	15.0769	4.0588	0.573462	0.12448	0.00099801	0.00047997	0.00081201	0.00075295	0.00097741	0.0019507	0.0012158	0.001066	0.0010111	0.00072183	0.00048357	0.001379	0.00051193	0.0014087	0.0012594	0.0013187	0.0014521	0.0013325	0.0016439	0.0017056	0.0017804	0.0015253	0.0018498	0.0016457	0.0015925	0.0012284	Y	Y	0.000950791	0.000409944	0.00151869	0.000202702	0.00123474	0.000429234
Ras-related protein Rab-14	P61106	RAB14	12.3077	1.49048	0.627115	0.0822267	0.0016365	0.000815	0.000835	0.00060741	0.0010077	0.0017869	0.0013336	0.002017	0.0013908	0.00098434	0.00081692	0.0022037	0.0015605	0.0010489	0.00082985	0.00096842	0.0010407	0.0010937	0.0013254	0.0014343	0.0013426	0.0011392	0.00093331	0.0012537	0.0013311	0.0012711	Y	Y	0.00130734	0.000508853	0.00115479	0.000185849	0.00123106	0.000383297
40S ribosomal protein S15	P62841	RPS15	3.88462	0.90893	0.502115	0.0737131	0.00154	0.0012948	0.0018572	0.0023335	0.0016259	0.00078182	0.0021833	0.0016104	0.0018107	0.0015508	0.0014939	0.0016556	0.0017953	0.00073187	0.0010547	0.00084466	0.0010581	0.00064013	0.00096081	0.0011077	0.00031671	0.00070384	0.0005622	0.00086461	0.00080742	0.00071798	Y	Y	0.0016564	0.000383982	0.000797748	0.000222575	0.00122707	0.000535019
ADP-ribosylation factor 4	P18085	ARF4	7.15385	0.967153	0.710731	0.101398	0.0012781	0.00093871	0.00093088	0.00052765	0.0012036	0.0012596	0.0013938	0.0014208	0.0012155	0.00095529	0.0012035	0.0009476	0.00089986	0.001216	0.0010266	0.001531	0.00092343	0.0016501	0.0013369	0.0019274	0.0021139	0.0012474	0.0013238	0.0010099	0.0015538	0.00086756	Y	Y	0.00109038	0.000249404	0.00136368	0.000381135	0.00122703	0.000344969
Protein disulfide-isomerase A6	Q15084	PDIA6	16.2692	1.5889	0.508231	0.0346679	0.0010611	0.00082492	0.0011832	0.0012007	0.0014337	0.0014027	0.0016155	0.00088448	0.0013426	0.00090184	0.00091811	0.0014501	0.0010518	0.0013265	0.001173	0.0012108	0.0015256	0.0012095	0.001799	0.00099289	0.00089462	0.0013762	0.0013396	0.0013249	0.0010939	0.0012718	Y	Y	0.00117467	0.000257071	0.00127218	0.000229624	0.00122343	0.00024393
Syntaxin-3	Q13277	STX3	11.2308	2.56605	0.498269	0.102455	0.0012877	0.0005197	0.00082826	0.0007189	0.0014111	0.0016998	0.0016328	0.0015967	0.0013879	0.00059499	0.00018232	0.0015957	0.0004804	0.0014918	0.0010804	0.0011654	0.0011945	0.0015845	0.001249	0.0018007	0.0017934	0.001389	0.00091131	0.00084592	0.0019805	0.00099064	Y	Y	0.00107202	0.000530542	0.00134439	0.00036404	0.00120821	0.000466913
Tubulin beta chain	P07437	TUBB	18.1538	2.90781	0.544846	0.0659198	0.0013259	0.0011558	0.00124	0.001337	0.001349	0.00085108	0.00075338	0.00060104	0.00088699	0.0012214	0.0020966	0.00072564	0.0015635	0.0010905	0.0010907	0.0015999	0.0011807	0.0015749	0.00087002	0.00096947	0.0010491	0.00082749	0.0011722	0.0017789	0.00096684	0.001656	Y	Y	0.0011621	0.000406319	0.00121744	0.00032179	0.00118977	0.000360202
Vesicle-trafficking protein SEC22b	O75396	SEC22B	10.6154	1.60192	0.603423	0.0367719	0.00088122	0.00058214	0.00069584	0.0010492	0.00082983	0.0018455	0.0011669	0.00098263	0.001289	0.00098434	0.00084416	0.0014104	0.0010493	0.0014191	0.001067	0.0010539	0.0013083	0.00094978	0.0018261	0.0011056	0.0011595	0.0015506	0.0016333	0.0012245	0.0013916	0.0015434	Y	Y	0.00104696	0.000329884	0.00132559	0.000262168	0.00118627	0.000324672
Catalase	P04040	CAT	22.2692	3.05362	0.553346	0.0712561	0.0010272	0.00059374	0.00082893	0.00084479	0.000798	0.0011712	0.0012241	0.00082287	0.00088568	0.0011169	0.00091097	0.0012227	0.0011416	0.0015103	0.0011729	0.0010691	0.0013344	0.00099806	0.0015741	0.0010728	0.00082162	0.0015751	0.0022013	0.0017247	0.0013823	0.0017285	Y	Y	0.00096836	0.000196245	0.00139732	0.000376086	0.00118284	0.00036636
14-3-3 protein zeta/delta	P63104	YWHAZ	12.7692	1.90384	0.603615	0.0847911	0.00071808	0.0013282	0.0012457	0.0011145	0.00080625	0.0010282	0.00097522	0.0018154	0.00077395	0.0011877	0.00184	0.00097983	0.001582	0.00097459	0.0012744	0.0010748	0.0010438	0.0010355	0.00082711	0.0012325	0.0014728	0.0012775	0.0011518	0.0011769	0.00095572	0.0013279	Y	Y	0.00118423	0.000371295	0.00114041	0.000177185	0.00116232	0.000285904
HLA class II histocompatibility antigen, DR beta 5 chain	Q30154	HLA-DRB5	6.15385	2.03356	0.380346	0.114402	0.00043244	0.00016469	0.0017098	0.00087033	0.0026829	0.0019178	0.0016393	0.0013168	0.0012886	7.4588e-05	0.0002201	0.0019475	0.0003697	0.00029922	0.00019164	0.0017727	0.00096135	0.0024659	0.0011427	0.0024152	0.0016278	0.0018928	0.00016502	0.00049488	0.0014427	0.00068491	Y	Y	0.00112573	0.000834741	0.00119668	0.000808861	0.00116121	0.000806109
60S acidic ribosomal protein P0	P05388	RPLP0	11.5769	1.06482	0.529231	0.0755562	0.001238	0.0011055	0.0014913	0.0013483	0.00094474	0.0011722	0.0012248	0.0010348	0.0010353	0.0010849	0.0012928	0.001116	0.0012044	0.00077415	0.001186	0.0011784	0.0013915	0.0011127	0.0011786	0.0010336	0.0012417	0.00096584	0.00098906	0.0012062	0.0012106	0.0011084	Y	Y	0.00117639	0.00014716	0.00112129	0.000153709	0.00114884	0.000150083
Beta-1,4-galactosyltransferase 1	P15291	B4GALT1	8.84615	1.15559	0.383615	0.030551	0.0011391	0.0015881	0.00096228	0.0012827	0.0012808	0.00082286	0.0010055	0.00064257	0.0017408	0.0010801	0.0011474	0.0011746	0.0015552	0.0011832	0.00086455	0.00073855	0.0012368	0.0010417	0.0010342	0.0008071	0.00079122	0.00097442	0.0010714	0.0017797	0.0011766	0.0015531	Y	Y	0.00118631	0.000309433	0.00109635	0.000301407	0.00114133	0.00030277
60S ribosomal protein L7a	P62424	RPL7A	10.5769	1.77027	0.380423	0.0583741	0.0012465	0.0011999	0.0011923	0.0014282	0.0013654	0.00092339	0.0014372	0.0011286	0.00087736	0.0010442	0.0012326	0.001045	0.0011744	0.0010223	0.0012217	0.0011281	0.0010815	0.0010236	0.0010713	0.0010627	0.0010359	0.00094639	0.0009901	0.0010369	0.0013938	0.001272	Y	Y	0.00117654	0.000174759	0.00109895	0.000125726	0.00113774	0.000154313
Calcineurin B homologous protein 1	Q99653	CHP1	9.23077	2.81862	0.576769	0.170941	0.0012492	0.00083441	0.00061376	0.00042618	0.0009803	0.0012273	0.00064327	0.00062724	0.0004862	0.00057656	0.00027021	0.0013931	0.00044498	0.0015646	0.001111	0.0012876	0.0015081	0.0013328	0.0020784	0.0022074	0.0016822	0.0017446	0.0013506	0.00093223	0.0019346	0.00096766	Y	Y	0.000751747	0.000356313	0.00151552	0.000405219	0.00113363	0.000539842
Protein canopy homolog 2	Q9Y2B0	CNPY2	7.84615	0.967153	0.445577	0.0692163	0.0011154	0.00072208	0.00088777	0.00097847	0.00094529	0.0013496	0.0010831	0.00070259	0.0010819	0.0010901	0.00093288	0.0011802	0.00073105	0.0010568	0.0014005	0.0010767	0.0010889	0.001054	0.0015657	0.00095309	0.0010093	0.0013458	0.0016883	0.0016532	0.0012151	0.0014658	Y	Y	0.000984648	0.000192627	0.00127486	0.000258802	0.00112975	0.000268064
Ras-related protein Rab-25	P57735	RAB25	5.42308	1.72448	0.342923	0.12361	0.0016201	0.00067575	0.00058999	0.00052951	0.0020342	0.0018924	0.0017387	0.0013573	0.0010272	0.00049679	0.00019241	0.0015423	0.00043454	0.0015258	0.0013761	0.0015525	0.00075035	0.002237	0.0011	0.0013573	0.0012012	0.00076663	0.00079487	0.00073573	0.0011298	0.00067205	Y	Y	0.00108701	0.000635084	0.00116918	0.000448378	0.0011281	0.000540236
Adenosine 5'-monophosphoramidase HINT3	Q9NQE9	HINT3	6.15385	1.34736	0.603808	0.109231	0.0013384	0.00096278	0.0010522	0.0006197	0.00070021	0.0010727	0.0014113	0.0014357	0.00068122	0.0011992	0.00041819	0.0013537	0.00079461	0.001567	0.0012604	0.0011777	0.00087816	0.001088	0.0011134	0.0015885	0.0013337	0.0015327	0.0014471	0.00075773	0.0017154	0.00071502	Y	Y	0.00100307	0.000337192	0.00124422	0.000325838	0.00112364	0.000347357
Peroxiredoxin-4	Q13162	PRDX4	11.3077	1.28901	0.606885	0.0257205	0.0011735	0.00076205	0.00088328	0.0010076	0.0010816	0.0012317	0.0012123	0.00080009	0.0011841	0.00097616	0.00069132	0.001049	0.00089654	0.0010035	0.0012697	0.0011299	0.0014862	0.0011189	0.0015656	0.00092457	0.0008473	0.0014562	0.0013421	0.0012259	0.001152	0.0015847	Y	Y	0.000996095	0.000179915	0.00123897	0.000239418	0.00111753	0.000241636
Aldo-keto reductase family 1 member A1	P14550	AKR1A1	14.3846	2.74338	0.594731	0.0835596	0.00089526	0.0011361	0.0012153	0.0014064	0.00047054	0.0013953	0.00091896	0.0015225	0.0012342	0.0013838	0.0020176	0.00095246	0.00064078	0.00085714	0.00098032	0.0011494	0.00096386	0.00060928	0.0010522	0.001364	0.001514	0.000963	0.00098401	0.0012344	0.0011407	0.0007808	Y	Y	0.0011684	0.000403884	0.00104562	0.00024046	0.00110701	0.000331621
CD81 antigen	P60033	CD81	4.03846	0.196116	0.276308	0.00666795	0.0016056	0.00063641	0.00050714	0.00093066	0.00091799	0.0021616	0.0012402	0.0022851	0.0016378	0.0008407	0.00047135	0.0012849	0.00071084	0.0011804	0.00072901	0.00059681	0.0010294	0.0009177	0.0014221	0.0013884	0.0018069	0.001009	0.00071741	0.00098277	0.00088193	0.00085469	Y	Y	0.00117156	0.000599004	0.00103973	0.000335542	0.00110565	0.000480404
60S ribosomal protein L7	P18124	RPL7	8.73077	1.21845	0.383115	0.0488511	0.0013915	0.0011355	0.0011582	0.0016516	0.0013874	0.0014729	0.0014692	0.0010312	0.0010293	0.00112	0.0010387	0.001452	0.0010963	0.00093605	0.0010278	0.00079017	0.00097957	0.00089825	0.001481	0.00075126	0.00082006	0.00060356	0.00088497	0.001188	0.00097039	0.00091828	Y	Y	0.00126414	0.000212017	0.000942258	0.000215102	0.0011032	0.000265938
Ras-related protein Rab-5A	P20339	RAB5A	5.46154	1.02882	0.536962	0.0979904	0.0013533	0.0011352	0.000501	0.00060741	0.0013337	0.001699	0.00069456	0.0034392	0.0011533	0.00092282	0.00043569	0.0012341	0.00069956	0.0010797	0.00091877	0.00074055	0.00089204	0.0012952	0.0012371	0.0013746	0.0018308	0.00088608	0.00052498	0.00090382	0.00084706	0.00090791	Y	Y	0.00116991	0.000780323	0.00103374	0.000333014	0.00110183	0.000591883
Protein ERGIC-53	P49257	LMAN1	17.8462	3.23348	0.460231	0.0661273	0.00070318	0.00044174	0.00056322	0.00071	0.00088707	0.0013707	0.0011478	0.00066497	0.0006149	0.00075212	0.0006199	0.0013254	0.00060116	0.00093637	0.001087	0.0011167	0.0012911	0.0012133	0.0019122	0.0013227	0.0012735	0.0016943	0.0019181	0.0016224	0.0016197	0.0011482	Y	Y	0.000800166	0.000297061	0.00139658	0.000321487	0.00109837	0.000429479
40S ribosomal protein SA	P08865	RPSA	9.19231	1.91873	0.3935	0.0764504	0.0009863	0.0018244	0.0014808	0.0019317	0.0010368	0.00081127	0.0013161	0.0015454	0.0015328	0.0015693	0.0011114	0.0013491	0.0015884	0.00078692	0.001188	0.0009549	0.00091019	0.00065026	0.00060106	0.00074046	0.00060045	0.00089949	0.00074398	0.00063747	0.00074964	0.00094843	Y	Y	0.00139106	0.000330886	0.000800865	0.000172295	0.00109596	0.000396696
Ribose-phosphate pyrophosphokinase 2	P11908	PRPS2	13.1923	1.3862	0.512423	0.0355192	0.002064	0.0011611	0.0011291	0.0016054	0.00092173	0.00069318	0.0011834	0.0012763	0.0011238	0.0014142	0.0021541	0.00097343	0.0014553	0.00077172	0.00088167	0.00094361	0.00098508	0.00073944	0.00069698	0.00094954	0.0011966	0.00057768	0.00076904	0.00078849	0.00092041	0.0010231	Y	Y	0.00131962	0.000423308	0.000864874	0.000162368	0.00109225	0.000390425
Fibrinogen gamma chain	P02679	FGG	15.1923	5.27651	0.475615	0.126088	0.0037492	0.00074599	0.00052841	0.0020573	0.00088616	0.0022523	0.0012659	0.00084683	0.0011592	0.0010074	0.00033603	0.00055782	0.00011493	0.00071743	0.00054859	0.00033796	0.0016088	0.00042346	0.0036905	0.00049638	0.0008255	0.00052568	0.0022563	0.00031827	0.0006174	0.00033036	Y	Y	0.00119288	0.000983182	0.000976664	0.000991782	0.00108477	0.000973801
D-dopachrome decarboxylase	P30046	DDT	5.03846	1.11286	0.499731	0.128262	0.00086015	0.0019623	0.0010143	0.0023644	0.00080999	0.0010141	0.00065807	0.0015077	0.00074166	0.0014012	0.00258	0.00048183	0.0016668	0.00056209	0.00135	0.00093414	0.0009752	0.00089148	0.00064399	0.00081668	0.00088956	0.00051893	0.00069083	0.0014343	0.00038584	0.0009374	Y	Y	0.0013125	0.000669953	0.000848495	0.000303024	0.0010805	0.00056169
Peroxiredoxin-2	P32119	PRDX2	7.65385	1.67194	0.579577	0.0540527	0.00095688	0.0011378	0.0012089	0.001559	0.0010298	0.00095424	0.0010559	0.0011793	0.001105	0.0016701	0.0021881	0.00095717	0.0016653	0.0010384	0.00099765	0.00077321	0.0011301	0.00090632	0.00070362	0.00090852	0.00059641	0.00044671	0.0006334	0.0014246	0.00072269	0.0011173	Y	Y	0.00128211	0.000376018	0.000876841	0.000266457	0.00107948	0.00038033
Immunoglobulin kappa constant	P01834	IGKC	1.19231	0.749359	0.775231	0.165703	0.0018339	0.0022225	0.001566	0.0022746	0.0016079	0.0005886	0.00033495	0.00015588	0.0060662	0.001607	0	0.00082657	0.0018382	0.0010538	0.00029776	0.00068678	0.0010755	0.00098313	0.0003551	0.00054038	0.00012263	0.0012717	0.00011721	0	0	0.00054729	Y	Y	0.00160941	0.00154833	0.000542406	0.000440931	0.00107591	0.00124099
Ras-related protein R-Ras2	P62070	RRAS2	6.69231	1.4634	0.395385	0.0810314	0.0013931	0.00042947	0.00067469	0.00066926	0.0011869	0.0010805	0.0012591	0.0010901	0.0009295	0.00097258	0.00022959	0.0015174	0.00073728	0.0012355	0.0010308	0.00084052	0.0011595	0.0013043	0.0013038	0.0018581	0.0015437	0.001234	0.001291	0.00073747	0.0013072	0.00092497	Y	Y	0.000936113	0.000375813	0.00121314	0.00029466	0.00107463	0.000359754
Elongation factor 2	P13639	EEF2	29.7692	4.16949	0.509615	0.0535418	0.00070188	0.0014733	0.0019041	0.0012453	0.00078721	0.00066063	0.00070315	0.00058966	0.0008585	0.0015262	0.002013	0.00055222	0.0010046	0.00090445	0.0015002	0.0017344	0.00099099	0.00090151	0.0009152	0.0008611	0.00095579	0.00080884	0.00095741	0.0010667	0.0010992	0.0010314	Y	Y	0.00107844	0.000504234	0.00105594	0.000266121	0.00106719	0.000395179
Guanine nucleotide-binding protein subunit alpha-13	Q14344	GNA13	17	2.51396	0.567423	0.0706898	0.0012564	0.00073038	0.0010794	0.00055109	0.00089579	0.0009021	0.0010616	0.00078159	0.00065773	0.00091221	0.00037271	0.0011395	0.00055239	0.0014426	0.00096342	0.0011858	0.0013905	0.0012146	0.001411	0.0014826	0.001862	0.0013355	0.0010811	0.00089787	0.0012767	0.0012081	Y	Y	0.000837915	0.000260582	0.0012886	0.000248636	0.00106326	0.00033923
Phosphoglycerate mutase 1	P18669	PGAM1	10.7692	2.33765	0.586808	0.136361	0.00063935	0.0012319	0.0012958	0.0013321	0.00072751	0.00096702	0.00061144	0.0015322	0.0011485	0.0016664	0.0018901	0.00084563	0.0020042	0.00054837	0.00075261	0.00081972	0.00080541	0.00080395	0.00077287	0.00083469	0.00080069	0.00093753	0.0009875	0.0011599	0.00089625	0.0015114	Y	Y	0.00122247	0.00045993	0.000894684	0.000232799	0.00105858	0.000394318
Phosphoglycerate kinase 1	P00558	PGK1	17.0385	3.11744	0.592654	0.0683813	0.00076265	0.0012756	0.0012629	0.0013096	0.00088627	0.0010421	0.00061595	0.0013332	0.0009794	0.0014908	0.0018533	0.001015	0.0018866	0.00062032	0.00085572	0.00092518	0.00075121	0.00074196	0.00080486	0.0011555	0.0010698	0.00071791	0.00055639	0.0013078	0.0010138	0.0010766	Y	Y	0.00120872	0.000382956	0.000892081	0.0002221	0.0010504	0.000346612
Eukaryotic initiation factor 4A-I	P60842	EIF4A1	16.6923	1.28901	0.580346	0.0437547	0.00099997	0.0011098	0.0016656	0.00099422	0.00073764	0.00093074	0.00091217	0.00080792	0.00075445	0.0012706	0.0016728	0.00063796	0.0013821	0.00099652	0.0010986	0.0020815	0.0008188	0.00082303	0.00099824	0.0008545	0.00079179	0.00077088	0.0010194	0.00077198	0.00097723	0.0012981	Y	Y	0.00106738	0.000338819	0.00102312	0.000353005	0.00104525	0.000339745
Histone H4	P62805	H4C1	4.96154	2.72001	0.369077	0.138816	0.00065694	0.00091137	0.00069719	0.00097974	0.0019796	0.00024458	0.00069591	0.00010795	0.0014869	0.00051367	0.0044336	0.000184	0.0012918	0.00083713	0.00080424	0.00077291	0.00080688	0.0010213	0.0011681	6.2374e-05	6.3694e-05	0.00085873	0.00048704	0.0049904	6.3148e-05	0.00094758	Y	Y	0.00109102	0.00113808	0.00099104	0.0012591	0.00104103	0.00117697
40S ribosomal protein S3a	P61247	RPS3A	11.1154	1.81828	0.437423	0.0577444	0.0012815	0.0013275	0.0017681	0.0013041	0.0012551	0.0010497	0.0011087	0.0011583	0.0011326	0.0013528	0.0012197	0.0011247	0.0014681	0.00075371	0.0011103	0.00095105	0.00070226	0.00077349	0.00079157	0.00080307	0.00091947	0.00067007	0.00073633	0.00056986	0.00083766	0.00083798	Y	Y	0.00127315	0.000188954	0.000804371	0.000136127	0.00103876	0.000288388
Metalloreductase STEAP4	Q687X5	STEAP4	16.3846	3.33559	0.418962	0.0715024	0.00085502	0.0006408	0.00048239	0.00031038	0.0010273	0.00075466	0.00091095	0.00060562	0.00066733	0.0011239	0.00029337	0.0010322	0.00063015	0.0011994	0.0011939	0.00081384	0.00080783	0.0015369	0.0010071	0.0016936	0.001758	0.001675	0.0018443	0.0010516	0.0014454	0.0014034	Y	Y	0.000718005	0.000265729	0.00134079	0.000355358	0.0010294	0.000441986
Beta-2-glycoprotein 1	P02749	APOH	9.69231	6.25952	0.398538	0.220004	0.0037069	0.0013242	0.0017172	0.0024088	0.0012744	0.00056591	0.0023374	8.0574e-05	0.0018814	0.002262	0.00037334	0.0023988	3.3535e-05	0.0020955	0.00048022	0.0001065	0.0011304	1.7936e-05	0.0001652	0.00031657	0	0.00090717	0.001036	0.00012719	0	0	Y	Y	0.0015665	0.00109202	0.000490976	0.0006336	0.00102874	0.0010324
60S ribosomal protein L23	P62829	RPL23	3.84615	1.12044	0.325077	0.0717646	0.00145	0.00080461	0.0015388	0.0012296	0.00068271	0.0019344	0.001152	0.00087365	0.00088558	0.00094479	0.0012546	0.001083	0.0008264	0.00080539	0.00068272	0.001531	0.00082195	0.0003094	0.0016284	0.0013308	0.00051547	0.00063178	0.00067186	0.0012985	0.00092917	0.00092953	Y	Y	0.0011277	0.000353851	0.00092969	0.00040273	0.0010287	0.000384899
Ras-related protein Rab-5B	P61020	RAB5B	4.11538	1.33647	0.414769	0.108561	0.0012274	0.0011643	0.00052884	0.00099395	0.00097802	0.0017576	0.0010557	0.0022238	0.0012551	0.00095358	0.00016338	0.0016748	0.00096862	0.00092548	0.00044456	0.00059814	0.00074337	0.00086344	0.0011192	0.0014044	0.0015257	0.0010127	0.00052498	0.00075805	0.00096807	0.0006658	Y	Y	0.00114962	0.000525074	0.000888761	0.000322796	0.00101919	0.000447264
60S ribosomal protein L3	P39023	RPL3	14.8077	1.32723	0.4015	0.0231019	0.00092347	0.00099383	0.0015889	0.0014582	0.0010277	0.00087516	0.0012006	0.00095189	0.0010677	0.0010175	0.0010169	0.00079947	0.00084691	0.00092165	0.00071152	0.0013372	0.0011422	0.00082915	0.0010528	0.0010362	0.00094419	0.00065843	0.00084024	0.00083994	0.0012105	0.0010333	Y	Y	0.00105909	0.000231837	0.000965948	0.00019533	0.00101252	0.000215334
Hypoxia up-regulated protein 1	Q9Y4L1	HYOU1	37.2692	5.49587	0.498654	0.0552441	0.0011379	0.000877	0.00080269	0.0011646	0.0010652	0.0012483	0.0011958	0.00046191	0.0011827	0.00079442	0.0005333	0.0011446	0.00075857	0.001122	0.0012055	0.0009624	0.0012287	0.0010592	0.0012868	0.0007267	0.00048596	0.0012532	0.0014625	0.00079062	0.0010222	0.0012375	Y	Y	0.000951307	0.000263909	0.00106487	0.00026764	0.00100809	0.000266772
Phosphoglucomutase-1	P36871	PGM1	24.7308	5.53214	0.652423	0.124988	0.00050568	0.0020155	0.0012778	0.0018907	0.0010431	0.00085169	0.00042514	0.0019884	0.00090838	0.0016357	0.0018751	0.000607	0.0016057	0.00043667	0.00096375	0.0006211	0.0006939	0.00082579	0.00049579	0.00059444	0.0012841	0.00035109	0.00045747	0.001305	0.00049765	0.00097253	Y	Y	0.00127922	0.000589028	0.000730714	0.000316827	0.00100497	0.000541243
Isocitrate dehydrogenase [NADP] cytoplasmic	O75874	IDH1	15.0769	3.4167	0.515615	0.0958662	0.00063742	0.0011488	0.0012865	0.0017063	0.00070799	0.00089754	0.00062041	0.0016921	0.0011627	0.0014058	0.0025596	0.00061037	0.0020121	0.00040052	0.0007234	0.0005473	0.00063312	0.00052314	0.00058125	0.00065177	0.0011727	0.0005752	0.00060586	0.0015141	0.00042419	0.0012573	Y	Y	0.0012652	0.0006013	0.000739219	0.000346775	0.00100221	0.000550638
Catechol O-methyltransferase	P21964	COMT	12	1.38564	0.521885	0.0649734	0.00069912	0.00085442	0.00081703	0.00078856	0.00084646	0.00097608	0.00072737	0.00069752	0.00053823	0.00090295	0.0011234	0.0008392	0.0010673	0.0012237	0.0011992	0.001401	0.0011087	0.00091335	0.0012385	0.0010194	0.0011378	0.0010043	0.0013652	0.001064	0.00108	0.0014166	Y	Y	0.000836742	0.000158547	0.00116706	0.000158306	0.0010019	0.000229049
60S ribosomal protein L8	P62917	RPL8	8.26923	1.31325	0.449885	0.0338884	0.0014481	0.00094966	0.001141	0.0013166	0.0010413	0.0012743	0.0010459	0.00097347	0.0011351	0.0012867	0.00052396	0.001057	0.001238	0.00085166	0.0010909	0.0010484	0.00097014	0.00069825	0.0013059	0.0011499	0.00081687	0.00063538	0.00056119	0.00063416	0.0010123	0.00078485	Y	Y	0.00111008	0.000229604	0.000889223	0.000227374	0.000999653	0.000250605
40S ribosomal protein S3	P23396	RPS3	10.6154	1.55118	0.529808	0.0520769	0.0013366	0.00090136	0.0012067	0.00092827	0.00094399	0.00093304	0.0015732	0.00096092	0.0009604	0.0013608	0.0013974	0.0012999	0.0014283	0.00092802	0.00078668	0.00088203	0.00089449	0.00078941	0.00088604	0.00081959	0.00062095	0.00078398	0.00064513	0.00090286	0.0010707	0.00074974	Y	Y	0.00117161	0.000239587	0.000827663	0.000120021	0.000999635	0.000255391
Profilin-1	P07737	PFN1	6.30769	2.07402	0.548615	0.117564	0.00067665	0.0019221	0.0014106	0.0013144	0.00054617	0.0013046	0.00055466	0.0011913	0.0017191	0.0011337	0.0036382	0.00049636	0.0015702	0.00042638	0.00068272	0.00061238	0.00086762	0.0005304	0.00067849	0.00059657	0.00056233	0.00058318	0.00031353	0.0013432	0.00037167	0.0007901	Y	Y	0.00134446	0.000831027	0.000642967	0.000261432	0.000993716	0.0007016
Adenylate kinase isoenzyme 1	P00568	AK1	7.07692	1.3542	0.455038	0.0591949	0.00076733	0.00051613	0.00083285	0.00091795	0.00068975	0.001331	0.00083133	0.0014042	0.001015	0.00085226	0.001358	0.00094435	0.0013717	0.0010598	0.00075545	0.00082072	0.00072498	0.000925	0.001273	0.0013578	0.001116	0.0010521	0.00090504	0.00080779	0.001274	0.00090557	Y	Y	0.000987065	0.000290098	0.00099825	0.000209248	0.000992658	0.00024788
40S ribosomal protein S4, X isoform	P62701	RPS4X	10.2692	1.82335	0.425192	0.0584644	0.0011835	0.00099938	0.0012059	0.0011962	0.0010176	0.0013171	0.00097662	0.00088785	0.0015252	0.00090527	0.00097948	0.0012491	0.0011218	0.00098354	0.0012114	0.00081496	0.0010452	0.00072938	0.0010113	0.00083055	0.00059868	0.00082784	0.00047686	0.00088187	0.00098923	0.00079169	Y	Y	0.00112038	0.00018309	0.000860962	0.000194474	0.000990673	0.000227469
Purine nucleoside phosphorylase	P00491	PNP	13.3462	4.00941	0.5945	0.121724	0.00042144	0.0016457	0.001056	0.0018691	0.00079374	0.00078453	0.00051672	0.0019237	0.0013879	0.0016477	0.0022487	0.0005902	0.0019816	0.00043605	0.0008599	0.00074164	0.00059727	0.00040682	0.00041633	0.00053353	0.0012939	0.0003296	0.00056414	0.0013665	0.00031508	0.00094561	Y	Y	0.00129746	0.000632211	0.000677413	0.000348342	0.000987438	0.000591656
Macrophage migration inhibitory factor	P14174	MIF	3.23077	0.815239	0.628077	0.212094	0.00041187	0.0025576	0.0011968	0.0013421	0.00055408	0.00049289	0.00036359	0.0036742	0.00063418	0.0013802	0.0024437	0.0003296	0.0019115	0.00051907	0.0014406	0.00069226	0.00066709	0.00048427	0.0003304	0.00022346	0.00085572	0.00053247	0.00076338	0.00070861	0.00028279	0.00079212	Y	Y	0.00133018	0.00104745	0.000637865	0.000313763	0.000984021	0.000835766
Adipocyte plasma membrane-associated protein	Q9HDC9	APMAP	14.7308	2.63147	0.477462	0.0667025	0.0011061	0.0004513	0.00071925	0.00089897	0.0008884	0.0015139	0.0012205	0.00058804	0.00082397	0.00065181	0.00070368	0.0012301	0.00076482	0.0010842	0.00091905	0.0011188	0.0009989	0.00092224	0.001507	0.00077218	0.00082006	0.00099767	0.0015224	0.0011452	0.00095374	0.0011731	Y	Y	0.000889295	0.000300721	0.00107189	0.000229863	0.000980592	0.000278277
Costars family protein ABRACL	Q9P1F3	ABRACL	2.69231	1.54322	0.489731	0.227961	0.00058476	0.0010044	0.0014776	0.00073285	0.00078666	0.00015551	0.00066369	0.0013727	0.0007203	0.00057154	0.0020238	0.00062394	0.00028567	0.0012283	0.0024387	0.0015121	0.0011839	0.0014515	0.0003909	0.00079315	0.00089093	0.001176	0.00061932	0.00085127	0.00096359	0.00080329	Y	Y	0.000846417	0.00051134	0.00110023	0.000512756	0.000973322	0.000518127
Protein disulfide-isomerase A4	P13667	PDIA4	27.3846	4.30885	0.460962	0.0506861	0.00093367	0.00067917	0.00084428	0.0012792	0.0010867	0.0011717	0.0012965	0.00062061	0.0011872	0.00079977	0.000708	0.00096964	0.00073543	0.00099746	0.0012151	0.00072157	0.0012389	0.0009114	0.0014138	0.00069724	0.0005696	0.0011498	0.001468	0.00092326	0.0006958	0.00098861	Y	Y	0.000947067	0.000236867	0.000999272	0.000285317	0.00097317	0.000258291
40S ribosomal protein S16	P62249	RPS16	6.30769	1.01071	0.399	0.0314808	0.00069519	0.00085727	0.00090173	0.00089448	0.00061101	0.0012078	0.00081825	0.00083775	0.0010989	0.001676	0.0014035	0.0012548	0.0019019	0.00049972	0.00056738	0.00096471	0.0010509	0.0005086	0.0008241	0.00092408	0.00053922	0.00069902	0.0006013	0.0015886	0.00084644	0.0014261	Y	Y	0.00108912	0.0003865	0.000849244	0.000346104	0.000969183	0.000379687
Destrin	P60981	DSTN	6.84615	1.61722	0.567	0.112625	0.00049211	0.0006827	0.0018134	0.00050367	0.0004248	0.00049621	0.00072403	0.00090975	0.0003536	0.00056115	0.0012419	0.00045944	0.00098166	0.0011255	0.0011199	0.0021526	0.00038745	0.0010876	0.00084434	0.00097342	0.0016699	0.0011546	0.00083609	0.0016336	0.0012614	0.0012619	Y	Y	0.000741878	0.000411389	0.00119295	0.000439733	0.000967412	0.000476394
GTPase HRas	P01112	HRAS	7.53846	2.1951	0.518077	0.115335	0.0012173	0.0014569	0.0010132	0.00084801	0.0010451	0.0014662	0.0011378	0.0010001	0.001312	0.00073483	0.00037172	0.001571	0.00048972	0.00063168	0.0010114	0.0010044	0.00064268	0.0012114	0.00093816	0.0011217	0.0014232	0.00082798	0.00043131	0.000597	0.00079152	0.00068854	Y	Y	0.00105107	0.000368842	0.000870844	0.000280614	0.000960956	0.000333982
Apolipoprotein E	P02649	APOE	11.9231	3.84628	0.441231	0.105951	0.0026895	0.00082914	0.00084949	0.0012546	0.0013267	0.0013709	0.0011494	0.00043846	0.0021856	0.00052157	0.00031397	0.00079714	0.00041972	0.0018203	0.00054273	0.00071477	0.0011697	0.00089794	0.00099883	0.0010133	0.00033113	0.0012663	0.00079125	0.00045481	0.00053347	0.00026684	Y	Y	0.00108817	0.000703268	0.000830875	0.000432548	0.000959522	0.000586873
Ras-related C3 botulinum toxin substrate 1	P63000	RAC1	5.96154	1.77721	0.455885	0.0831915	0.0013392	0.00081485	0.00062335	0.00058742	0.0013607	0.0022962	0.00112	0.0010424	0.0011395	0.00058557	0.00048789	0.001678	0.0007231	0.00089817	0.00059738	0.00057411	0.00083242	0.00096687	0.0012533	0.0011042	0.0011276	0.00085048	0.00055521	0.00042443	0.00094853	0.00098278	Y	Y	0.0010614	0.000518707	0.000855037	0.000250927	0.000958218	0.000412846
Anterior gradient protein 2 homolog	O95994	AGR2	7.61538	1.55118	0.522	0.0911197	0.00088931	0.00082249	0.0010259	0.0012211	0.0016749	0.0013676	0.00095572	0.00034946	0.00066679	0.0008692	0.00040146	0.00064978	0.00076029	0.0010991	0.0013837	0.0013647	0.0012055	0.0014144	0.0010856	0.00058739	0.00011247	0.00097197	0.0017558	0.00071639	0.00070617	0.00081798	Y	Y	0.000896462	0.000369261	0.00101701	0.000431804	0.000956737	0.000398405
Thioredoxin	P10599	TXN	3.53846	1.24035	0.507308	0.177083	0.00051554	0.0014304	0.00096887	0.00073494	0.00048548	0.00083974	0.00056888	0.0034946	0.00041674	0.00031493	0.0006691	0.00048132	0.0014875	0.001137	0.001153	0.00087483	0.00066974	0.0018269	0.0010856	0.0017744	0.001562	0.00019439	0.00023888	0.0006567	0.00086723	0.00037181	Y	Y	0.000954465	0.000846031	0.000954806	0.000540479	0.000954635	0.000695547
60S ribosomal protein L38	P63173	RPL38	2.19231	0.567044	0.369269	0.07946	0.00116	0.00098341	0.0017953	0.0011872	0.0010923	0.0013496	0.001536	0.0012708	0.00041674	0.00066135	0.0012546	0.0012635	0.00090904	0.00094752	0.0010013	0.0012248	0.00082195	0.00070719	0.00090465	0.0010096	0.00056233	0.00068038	0.00035832	0.00044775	0.00083626	0.00037181	Y	Y	0.0011446	0.000354772	0.000759528	0.000267713	0.000952065	0.000365198
Annexin A1	P04083	ANXA1	15.1923	5.01214	0.503615	0.149209	0.0011538	0.0013927	0.0019025	0.0016127	0.0010129	0.0007645	0.0014156	8.0341e-05	0.00090636	0.00095571	0.0015567	0.0015702	0.00041798	0.001131	0.0011787	0.0012212	0.00097927	0.0006796	0.00087851	0.00055704	0	0.00053093	0.00072493	0.0011595	0.00050755	0.00041372	Y	Y	0.001134	0.000515832	0.000766304	0.000366227	0.000950152	0.000476708
Small integral membrane protein 1	B2RUZ4	SMIM1	2.42308	0.856648	0.367962	0.120451	0.0008675	0.00064185	0.0007672	0.00053272	0.0012254	0.0012919	0.00091896	0.0012117	0.000748	0.00050873	0.00030024	0.0011339	0.00088997	0.0011905	0.00073524	0.00086361	0.0011475	0.0010313	0.0010554	0.0012355	0.0015981	0.00087228	0.00056275	0.0011251	0.0011674	0.00091761	Y	Y	0.000849082	0.00030744	0.00103864	0.000258607	0.00094386	0.00029464
Prenylcysteine oxidase 1	Q9UHG3	PCYOX1	16.3077	2.96337	0.457038	0.0711379	0.00075034	0.00038416	0.0004977	0.00074054	0.00051733	0.0018582	0.0010764	0.00052844	0.00099647	0.00073338	0.00055648	0.0010133	0.00063003	0.0008931	0.00078232	0.00073971	0.001152	0.0007352	0.0018308	0.00099231	0.00098733	0.0011452	0.0014528	0.0012165	0.001288	0.0009148	Y	Y	0.000790982	0.000386847	0.00108693	0.000312941	0.000938955	0.000376313
Mucin-1	P15941	MUC1	11.7308	1.34336	0.09445	0.0146903	0.0011376	0.00067318	0.00043868	0.00053448	0.00095452	0.0015155	0.001009	0.0010765	0.00092398	0.0006956	0.00025658	0.0012886	0.00053008	0.00090901	0.00083269	0.00085392	0.00069788	0.0011587	0.0012463	0.0014231	0.0016571	0.00088368	0.00091437	0.00088907	0.0011143	0.00073103	Y	Y	0.000848792	0.000363922	0.00102393	0.00028235	0.000936363	0.00033138
Protein S100-A9	P06702	S100A9	4.76923	2.12241	0.544038	0.212561	0.00059355	0.00065874	0.0007349	0.0013538	0.0019004	0.0014364	0.00068116	0.00024384	0.0014714	0.00063815	0.0034922	0.00038791	0.0012686	0.00046545	0.00044716	0.00059089	0.00089726	0.00065136	0.0011665	0.00016907	0	0.00077587	0.00011001	0.0034641	0.00017116	0.00051369	Y	Y	0.00114316	0.000861022	0.000724809	0.00088798	0.000933983	0.000883086
Peptidyl-prolyl cis-trans isomerase FKBP2	P26885	FKBP2	5.57692	1.17211	0.45	0.0962181	0.00052416	0.00061699	0.0010957	0.00091967	0.0014808	0.0010201	0.0014723	0.00078304	0.00087311	0.00065204	0.00057722	0.00093426	0.0010592	0.00093417	0.0012116	0.00081938	0.00076536	0.00074081	0.00093651	0.00040719	0.00069301	0.001102	0.0017664	0.00075045	0.00036643	0.0015579	Y	Y	0.000923738	0.000308029	0.000927016	0.000403849	0.000925377	0.000351897
Guanine nucleotide-binding protein G(i) subunit alpha-2	P04899	GNAI2	9.42308	2.15728	0.467385	0.0903124	0.0011818	0.00088141	0.00091027	0.0004682	0.00082566	0.00076286	0.00079083	0.00042284	0.00039033	0.00052163	0.00044528	0.00044488	0.00019554	0.0016255	0.0015975	0.001725	0.0012786	0.0015513	0.00071353	0.0014297	0.0017926	0.0012074	0.00054758	0.00097117	0.00076951	0.00053153	Y	Y	0.000633964	0.000277378	0.00121084	0.000455849	0.000922402	0.000472438
Guanine nucleotide-binding protein G(I)/G(S)/G(T) subunit beta-1	P62873	GNB1	9.92308	0.844894	0.654192	0.0680617	0.001413	0.00075465	0.0011088	0.0007682	0.0010308	0.0010188	0.0010717	0.00089935	0.00066495	0.00075861	0.00041327	0.0012263	0.00057848	0.001151	0.00093707	0.0010086	0.00082733	0.00094639	0.0011734	0.0012282	0.0013314	0.00082046	0.00055329	0.00068216	0.00087998	0.00072722	Y	Y	0.000900532	0.000278082	0.000943577	0.000229443	0.000922054	0.000250737
Glutathione S-transferase kappa 1	Q9Y2Q3	GSTK1	8.34615	1.49512	0.533923	0.0763403	0.00068862	0.00047074	0.00076788	0.00081424	0.00045111	0.0013098	0.00095149	0.0007134	0.00070994	0.00079011	0.0009585	0.00092244	0.00092147	0.0010272	0.00070488	0.0007858	0.0010749	0.00062975	0.0015131	0.00056854	0.00092892	0.0012945	0.0017203	0.00094304	0.00080583	0.0014683	Y	Y	0.000805365	0.000223014	0.00103577	0.000362867	0.000920569	0.000317614
Inorganic pyrophosphatase	Q15181	PPA1	10.3077	2.85334	0.564923	0.098674	0.00065558	0.00099609	0.00078685	0.0010475	0.00090398	0.00084991	0.00068207	0.0010388	0.00065612	0.00091536	0.0017827	0.00085251	0.0017615	0.00057375	0.00059532	0.00072045	0.00097332	0.00062094	0.00067927	0.0014005	0.00081723	0.00056502	0.00039056	0.0016918	0.00092274	0.00099064	Y	Y	0.000994536	0.000369678	0.000841657	0.000363318	0.000918097	0.00036747
Pyridoxal kinase	O00764	PDXK	12.1923	2.11696	0.655115	0.0918052	0.00091087	0.0011634	0.0010357	0.0011225	0.00093945	0.00064595	0.00082324	0.0016572	0.00081813	0.0010599	0.0014637	0.00080992	0.0015574	0.00053146	0.00057185	0.001158	0.00075814	0.00065449	0.0006495	0.00067952	0.00088315	0.00050156	0.00050246	0.0011251	0.00083387	0.0008759	Y	Y	0.00107749	0.000311388	0.000748077	0.0002188	0.000912783	0.000312625
60S ribosomal protein L10a	P62906	RPL10A	7.96154	2.30618	0.398423	0.0957071	0.00059246	0.0011824	0.0015995	0.0010942	0.00073409	0.00087069	0.0008258	0.0011017	0.00097464	0.0014324	0.0021314	0.00084425	0.0014395	0.00018339	0.00076348	0.0011006	0.00038299	0.00039922	0.0006712	0.00035527	0.00075582	0.00047031	0.00072243	0.0013866	0.00056949	0.0011094	Y	Y	0.00114023	0.000420832	0.000682323	0.000347659	0.000911278	0.000444456
Vesicle-associated membrane protein-associated protein A	Q9P0L0	VAPA	8.5	1.83848	0.502269	0.0678018	0.00048914	0.00050265	0.00057679	0.00052447	0.00061416	0.00096114	0.0010075	0.00049121	0.00090797	0.00071713	0.00082294	0.00076113	0.0010454	0.00087902	0.00089567	0.00061484	0.0014121	0.0009692	0.0016531	0.00069664	0.00097486	0.0012843	0.0016117	0.00093146	0.00088813	0.0014372	Y	Y	0.000724741	0.000207536	0.00109602	0.000342461	0.000910379	0.000335869
Myosin regulatory light chain 12B	O14950	MYL12B	5.69231	1.22537	0.508577	0.0993339	0.0009835	0.00083683	0.0008698	0.00062122	0.00070388	0.001245	0.0012502	0.0005495	0.00050882	0.00026915	0.000885	0.0010651	0.00047086	0.0015039	0.0010003	0.00085449	0.0010407	0.0006116	0.0017304	0.0010832	0.00072471	0.0011076	0.0012395	0.00091111	0.00098319	0.00056744	Y	Y	0.000789143	0.000302138	0.00102755	0.000328907	0.000908346	0.000332448
Ras-related protein Rab-21	Q9UL25	RAB21	9.53846	1.85969	0.455577	0.0907939	0.00069169	0.0012516	0.00090428	0.00058042	0.00087791	0.0012596	0.00071679	0.0016308	0.00068068	0.00079362	0.00046837	0.0011792	0.00087415	0.00073696	0.0013027	0.00073486	0.00062509	0.0011276	0.0008162	0.00074239	0.0013121	0.00096765	0.00072461	0.00080793	0.00092504	0.00072297	Y	Y	0.000916085	0.000327564	0.000888162	0.000227128	0.000902123	0.000276528
Nucleoside diphosphate kinase A	P15531	NME1	3.88462	0.652805	0.603769	0.0640876	0.00075678	0.0011528	0.0013386	0.0013669	0.0016349	0.00045578	0.00090385	0.0013533	0.00043182	0.0012618	0.0010014	0.00078967	0.0014081	0.00095998	0.0011738	0.00096692	0.000715	0.0010585	0.00024997	0.00067627	0.00069058	0.00026857	0.0004538	0.00086604	0.00077024	0.00072772	Y	Y	0.00106582	0.000377595	0.000736722	0.000282509	0.000901273	0.000367297
60S ribosomal protein L9	P32969	RPL9	8.73077	1.84516	0.563808	0.0941216	0.00070484	0.00078226	0.0015584	0.0013294	0.0011616	0.0010497	0.0010889	0.0009266	0.00064574	0.00089558	0.0015856	0.00065806	0.0013257	0.00044908	0.00096245	0.00095685	0.00049945	0.00093464	0.0011874	0.000435	0.00027335	0.0007796	0.00062053	0.0009468	0.0008469	0.00081334	Y	Y	0.0010548	0.000324039	0.000746568	0.000268126	0.000900683	0.000331074
Leucine-rich repeat-containing protein 59	Q96AG4	LRRC59	9.57692	1.60432	0.380115	0.0488846	0.00072734	0.00044846	0.00074071	0.00059941	0.00068493	0.0013335	0.00097284	0.00072438	0.00066516	0.0008617	0.00074375	0.00084368	0.00071603	0.000929	0.0010793	0.0010772	0.00099955	0.00078609	0.001382	0.00075337	0.0010471	0.00088649	0.0011847	0.0012047	0.00086864	0.00097494	Y	Y	0.000773992	0.000210433	0.00101331	0.000177129	0.000893653	0.000226289
Ectonucleoside triphosphate diphosphohydrolase 3	O75355	ENTPD3	12.0769	2.20768	0.331577	0.0779724	0.0010872	0.00054418	0.00048643	0.00054984	0.00080703	0.0011191	0.0014002	0.0010299	0.00096505	0.00085013	0.00017708	0.0013375	0.00047022	0.00081497	0.00075887	0.00055566	0.00071302	0.00085391	0.0010774	0.0013481	0.0015254	0.00097749	0.0010313	0.00053323	0.0014263	0.0006765	Y	Y	0.000832605	0.000368038	0.00094555	0.000324542	0.000889077	0.000344806
ATP synthase subunit beta, mitochondrial	P06576	ATP5F1B	18.0385	4.50316	0.547808	0.119009	0.00088259	0.00024843	0.00044118	0.0011221	0.0016622	0.0015001	0.0011517	0.0002207	0.0013924	0.00058759	0.00075258	0.000824	0.00084202	0.00080243	0.00046978	0.00061354	0.0014865	0.0011697	0.0015323	0.00044935	9.9214e-05	0.00096462	0.0011024	0.0013627	0.00030738	0.001107	Y	Y	0.00089443	0.000458356	0.00088207	0.000464277	0.00088825	0.000452049
Tubulin alpha-1B chain	P68363	TUBA1B	17.2692	2.82217	0.606423	0.122313	0.00076517	0.00095744	0.0010084	0.00069759	0.001102	0.00046083	0.00072845	0.00045611	0.00054981	0.0007772	0.001428	0.00044824	0.0011416	0.00089709	0.0012009	0.0012628	0.00082216	0.0014818	0.00077227	0.00071226	0.00071278	0.00066379	0.00097327	0.0012648	0.00072109	0.0010676	Y	Y	0.000809295	0.000303636	0.000965585	0.00026642	0.00088744	0.000290989
Keratin, type I cytoskeletal 9	P35527	KRT9	17.9615	7.44301	0.485654	0.150952	0.0017921	0.00068306	0.0003458	0.00094329	0.0010842	0.0013243	0.0013615	0.00064252	0.0034534	0.0006794	1.8795e-05	0.001014	0.00034356	0.0013414	0.00034775	0.00030472	0.0013648	0.00020858	0.0018195	0.0014231	0.0007582	0.00072079	0.00019124	0.00012074	0.00040717	0.00036554	Y	Y	0.00105276	0.000866479	0.000721041	0.000573104	0.000886902	0.000739353
Dehydrogenase/reductase SDR family member 7	Q9Y394	DHRS7	10.9615	1.34107	0.447654	0.0653189	0.00067864	0.00044305	0.00047662	0.0009981	0.00069546	0.0010961	0.00089863	0.0003608	0.00062389	0.00072183	0.00055265	0.00065223	0.00059725	0.001037	0.00090224	0.00068645	0.0016595	0.00098569	0.0014384	0.00068225	0.00071604	0.00092323	0.0016463	0.0012019	0.00090176	0.001382	Y	Y	0.000676558	0.000214154	0.00108944	0.000345701	0.000883	0.000351712
Ras-related protein Rab-3D	O95716	RAB3D	6.76923	2.21464	0.441192	0.124431	0.0014213	0.0010001	0.00092905	0.00046079	0.0010183	0.0014954	0.0011728	0.0010155	0.00066603	0.00057377	0.00029407	0.0010673	0.00058112	0.00075715	0.0011057	0.0008948	0.00049626	0.0010455	0.00098314	0.0010854	0.0013181	0.00093203	0.0005154	0.00062971	0.00077219	0.00071306	Y	Y	0.000899656	0.000363979	0.000865265	0.000245053	0.00088246	0.000304504
Tandem C2 domains nuclear protein	Q8N9U0	TC2N	20.4231	5.13944	0.576346	0.125935	0.0009114	0.0005364	0.00069612	0.00058149	0.00055917	0.0012853	0.00078018	0.0012481	0.00074419	0.00070184	0.00010753	0.00088959	0.00076737	0.0010287	0.0010143	0.0010248	0.0010046	0.00087136	0.0013053	0.0010882	0.0014594	0.00087478	0.0011262	0.00048613	0.0008628	0.00096936	Y	Y	0.000754514	0.000304082	0.00100892	0.000231777	0.000881716	0.000294953
Ras-related protein Rab-8A	P61006	RAB8A	4.38462	1.13409	0.410654	0.0818085	0.0021247	0.00072557	0.00086727	0.0011757	0.0014776	0.001217	0.0013851	0.0018801	0.00042278	0.00041534	0.00019798	0.0010681	0.00069865	0.000769	0.00061566	0.00068042	0.00052503	0.0014947	0.0007954	0.00099317	0.0010459	0.00042729	0.00030293	0.00030282	0.00084838	0.00044007	Y	Y	0.00105045	0.000574994	0.000710828	0.00033751	0.000880641	0.00049332
L-xylulose reductase	Q7Z4W1	DCXR	6.80769	1.744	0.464538	0.0851691	0.00088741	0.00087202	0.00083386	0.0011434	0.00096624	0.00095503	0.0007589	0.0014355	0.00086679	0.00094866	0.0017756	0.0008285	0.0019678	0.00070675	0.00044396	0.00055215	0.00055021	0.00076081	0.00062288	0.00063192	0.00069907	0.00061346	0.00066818	0.00056519	0.00082635	0.00082667	Y	Y	0.00109536	0.000387076	0.000651354	0.000112584	0.000873358	0.000359526
Flavin reductase (NADPH)	P30043	BLVRB	7.84615	2.2573	0.634154	0.143603	0.00062409	0.00085061	0.00090053	0.00095092	0.00043304	0.0010701	0.00040595	0.0018352	0.00084967	0.0011879	0.0020463	0.00098133	0.0019938	0.00032197	0.00037119	0.00095127	0.00049654	0.00072093	0.00083	0.00081087	0.00095542	0.00029725	0.00024352	0.0010346	0.00069462	0.00078965	Y	Y	0.00108688	0.000547361	0.000655218	0.000276128	0.000871049	0.000478388
40S ribosomal protein S20	P60866	RPS20	3.69231	0.735893	0.234192	0.0277258	0.00079606	0.0013147	0.0013075	0.0013967	0.00074964	0.00068802	0.0014055	0.00088767	0.00073543	0.00088921	0.0010824	0.0007963	0.0013125	0.0006131	0.0008032	0.00092629	0.00064467	0.00067599	0.00074501	0.00080982	0.00044104	0.00051457	0.00047425	0.00073747	0.00071054	0.0010936	Y	Y	0.00102782	0.000281035	0.000706888	0.000181512	0.000867353	0.000283732
EH domain-containing protein 4	Q9H223	EHD4	19.8462	4.23974	0.495808	0.0934092	0.00081298	0.00056681	0.0004867	0.0003182	0.0005889	0.0012922	0.00094954	0.00097627	0.00087624	0.00070903	0.00035712	0.0010977	0.00081265	0.00074785	0.00074204	0.00076972	0.00060266	0.00092648	0.0012525	0.0013657	0.0014795	0.0010564	0.00096204	0.00079949	0.0011301	0.00082987	Y	Y	0.000757257	0.000288727	0.000974181	0.000267064	0.000865719	0.000294082
60S ribosomal protein L10	P27635	RPL10	5.80769	1.09615	0.290154	0.0508194	0.001075	0.00073108	0.0010347	0.00074894	0.00053596	0.00079461	0.0008932	0.00090928	0.00064751	0.00080351	0.0008481	0.00088561	0.00081095	0.0009608	0.0007444	0.00077263	0.00086634	0.00063614	0.0010949	0.00075053	0.00098101	0.00089022	0.00079116	0.00090805	0.0011853	0.0011858	Y	Y	0.000824496	0.000145393	0.000905175	0.000172364	0.000864836	0.000161554
Protein ABHD14B	Q96IU4	ABHD14B	5.73077	0.77757	0.4755	0.125198	0.00048332	0.00077481	0.00094037	0.00087628	0.00075856	0.0009597	0.00073955	0.0009266	0.00083349	0.00094479	0.001143	0.00066182	0.0012671	0.0007896	0.00087995	0.00084567	0.00066974	0.00091346	0.00054279	0.00091779	0.00078101	0.001134	0.00089581	0.0006567	0.0010221	0.0010844	Y	Y	0.000869953	0.0002014	0.000856386	0.000170531	0.00086317	0.000182965
Selenoprotein F	O60613	SELENOF	5.73077	1.04145	0.365731	0.0824803	0.00098422	0.00049306	0.00076163	0.00097136	0.00073374	0.00087791	0.00083264	0.00087606	0.000663	0.00072147	0.00056772	0.0012252	0.00066613	0.0011255	0.00092685	0.00070517	0.00077491	0.00097507	0.0012665	0.00085661	0.0009145	0.0011134	0.0009881	0.00068383	0.00078839	0.00086756	Y	Y	0.000798011	0.000194476	0.00092203	0.000171867	0.00086002	0.000190608
Dolichyl-phosphate beta-glucosyltransferase	Q9Y673	ALG5	9.11538	1.03255	0.3705	0.0280446	0.00089802	0.00056013	0.00064644	0.00056796	0.00082599	0.00083585	0.0010877	0.00056626	0.00058524	0.00053071	0.00052403	0.0009749	0.00039279	0.0010031	0.00098335	0.00096393	0.0012036	0.00076394	0.0011336	0.0010509	0.00099218	0.001008	0.0011225	0.0010834	0.0010238	0.00086354	Y	Y	0.000692002	0.000208869	0.00101506	0.000114575	0.000853533	0.000233191
Sterol carrier protein 2	P22307	SCP2	18.8462	4.61902	0.4155	0.119286	0.00044533	0.00033178	0.00051418	0.00053175	0.00040771	0.0013126	0.0007098	0.00082327	0.0010533	0.00099142	0.000685	0.0010741	0.0011104	0.00088516	0.00055916	0.00042542	0.00068955	0.00038463	0.0014355	0.00048155	0.0007556	0.001219	0.001731	0.0011689	0.00065399	0.0017129	Y	Y	0.000768511	0.000315782	0.000930951	0.00047502	0.000849731	0.000403775
Gelsolin	P06396	GSN	21.5	5.36843	0.445231	0.0850554	0.0011422	0.00042414	0.00059689	0.00095645	0.00099409	0.0006443	0.0017721	0.00017063	0.0011005	0.00061737	0.00056899	0.0015834	0.00049563	0.0017896	0.00086374	0.00060298	0.0013653	0.00078339	0.00081789	0.0010762	0.00018457	0.00083525	0.0007698	0.00059318	0.00098977	0.00025794	Y	Y	0.000851284	0.000463347	0.000840739	0.000423338	0.000846012	0.000434861
Keratin, type I cytoskeletal 10	P13645	KRT10	18	8.2994	0.376269	0.154373	0.0020856	0.00033219	0.00045086	0.00069119	0.0011347	0.001402	0.0014217	0.00049503	0.0029722	0.00043033	0	0.00094111	0.00042594	0.00096536	0.00017458	0.00032507	0.0024193	0.00018013	0.0018868	0.0011661	0.00068526	0.00071067	0.00011811	0.0001288	0.00024502	0.00018941	Y	Y	0.000983296	0.000825503	0.000707278	0.000734352	0.000845287	0.000778305
L-lactate dehydrogenase B chain	P07195	LDHB	13.0769	4.36278	0.552462	0.129144	0.00032414	0.0013678	0.0014154	0.0016173	0.00040063	0.00081082	0.00051864	0.0014648	0.00091709	0.0016039	0.0021385	0.0005296	0.00168	0.00035745	0.00051511	0.00060505	0.00044023	0.00029643	0.000474	0.00030776	0.00058927	0.00040741	0.00071343	0.0011261	0.00037	0.00097405	Y	Y	0.00113759	0.00058408	0.000552022	0.000254094	0.000844804	0.000532816
Translationally-controlled tumor protein	P13693	TPT1	4.46154	1.55514	0.472654	0.147275	0.00062944	0.00087322	0.00059146	0.0005867	0.0012225	0.0010253	0.00079875	0.0014222	0.0012296	0.0012689	0.0010212	0.0013957	0.0011771	0.00042418	0.00033342	0.00046285	0.00066903	0.00075551	0.00099407	0.0011579	0.000534	0.0005538	0.00047394	0.00069245	0.00086975	0.0006431	Y	Y	0.00101862	0.000298457	0.000658769	0.00023751	0.000838695	0.000321718
Myosin light polypeptide 6	P60660	MYL6	5.61538	1.38786	0.524962	0.14416	0.00044811	0.00045588	0.00063409	0.00031449	0.00050638	0.0005005	0.0007516	0.00077319	0.00033809	0.00061317	0.00096931	0.00075306	0.00088113	0.0013177	0.0012238	0.00085166	0.00076208	0.00094254	0.00079682	0.0011913	0.0010862	0.0010363	0.0012043	0.0010378	0.0013784	0.0010342	Y	Y	0.000610692	0.000204999	0.00106639	0.000193601	0.000838542	0.000303571
ADP-ribosylation factor-like protein 1	P40616	ARL1	6.57692	0.856648	0.621654	0.0714646	0.00082245	0.00048405	0.00066124	0.00062312	0.00077449	0.00069591	0.00075903	0.00055289	0.00032234	0.00087693	0.0010674	0.00087256	0.00076704	0.00062295	0.0010209	0.0009135	0.00091833	0.0010256	0.00069973	0.0010293	0.00097864	0.00093975	0.0011433	0.0011082	0.0010421	0.0010785	Y	Y	0.000713804	0.000191581	0.000963138	0.000151391	0.000838471	0.000211619
Ezrin	P15311	EZR	16.8462	2.37811	0.352885	0.0377924	0.00047342	0.0011534	0.0011642	0.0010231	0.00075028	0.00097802	0.00066256	0.0018785	0.00075917	0.00066587	0.00068937	0.00070073	0.0011254	0.00079229	0.00082641	0.00085692	0.00056729	0.00073918	0.00072403	0.00063588	0.0010748	0.0006618	0.00047083	0.00067391	0.00064376	0.0010881	Y	Y	0.000924925	0.000362277	0.0007504	0.000180012	0.000837662	0.000294059
40S ribosomal protein S18	P62269	RPS18	6.80769	1.85514	0.367346	0.0971847	0.0010684	0.0008646	0.00086613	0.00089822	0.00071265	0.0015745	0.00074666	0.0011339	0.0013914	0.00091371	0.00104	0.0013715	0.0011037	0.00065453	0.00041922	0.00040288	0.00075706	0.00044781	0.00091656	0.000634	0.00060426	0.00071619	0.0004538	0.0006186	0.00055628	0.00089895	Y	Y	0.00105272	0.000261549	0.000621549	0.000169359	0.000837135	0.000308123
Lipoprotein lipase	P06858	LPL	12.8077	2.71322	0.424923	0.0606867	0.0027208	0.00089589	0.0010331	0.00096227	0.00077805	0.00088835	0.00084254	0.00044477	0.00152	0.0007797	0.00022186	0.00075808	0.00041407	0.0012707	0.00075124	0.00086378	0.00087483	0.0008598	0.0008799	0.00058159	0.00033148	0.0009024	0.00076568	0.00047508	0.00054772	0.00039725	Y	Y	0.000943037	0.000622723	0.000730881	0.000256866	0.000836959	0.000479071
PDZ domain-containing protein GIPC1	O14908	GIPC1	14.2692	3.62831	0.604923	0.126697	0.00046735	0.00041344	0.00050318	0.00042782	0.00051664	0.00081326	0.00062782	0.00063443	0.0001095	0.00083414	0.00042196	0.0008537	0.00060801	0.00099589	0.0010716	0.0010114	0.00076792	0.00091054	0.001103	0.0010804	0.001517	0.00093987	0.0015441	0.00092239	0.0013673	0.0012701	Y	Y	0.00055625	0.000206653	0.0011155	0.000240073	0.000835875	0.000359835
Calpain small subunit 1	P04632	CAPNS1	9.19231	1.60048	0.606846	0.0997921	0.0010099	0.00063047	0.0013844	0.00099673	0.00061817	0.0008695	0.00093611	0.00074681	0.0004354	0.00081435	0.0013981	0.0010843	0.0008634	0.0008662	0.00071329	0.00089115	0.00095418	0.00053106	0.00077976	0.00067122	0.00088126	0.00066007	0.00056155	0.00065491	0.00089797	0.00072836	Y	Y	0.000906742	0.00027986	0.000753152	0.000136503	0.000829947	0.000229503
40S ribosomal protein S5	P46782	RPS5	7.42308	1.70113	0.502154	0.0601895	0.0011277	0.0009203	0.0014667	0.0013385	0.00071841	0.00080269	0.00079058	0.00073583	0.000715	0.001005	0.0011767	0.00099096	0.0014178	0.00048769	0.00065595	0.00063039	0.00062676	0.000273	0.00055876	0.00069284	0.00057887	0.00086715	0.00073772	0.0008911	0.00066955	0.00063791	Y	Y	0.00101586	0.000269376	0.000639053	0.000157216	0.000827456	0.000289154
Transmembrane emp24 domain-containing protein 2	Q15363	TMED2	3.65385	0.628796	0.271962	0.015537	0.00060595	0.00034248	0.00062521	0.00059065	0.0010144	0.00078334	0.00098068	0.00058086	0.0004354	0.00049355	0.00064081	0.00081717	0.00031658	0.00072596	0.00091936	0.000914	0.0010496	0.0010467	0.0012287	0.00099085	0.00075071	0.001117	0.0011543	0.0013098	0.0010679	0.00093878	Y	Y	0.000632852	0.000218184	0.00101644	0.000169924	0.000824644	0.000273797
3-keto-steroid reductase/17-beta-hydroxysteroid dehydrogenase 7	P56937	HSD17B7	13.3846	2.35078	0.556231	0.114964	0.00097231	0.0009176	0.001088	0.00055705	0.00091562	0.00079418	0.00073571	0.00050542	0.00044913	0.0006982	0.00030904	0.00088924	0.00033928	0.0010503	0.0012146	0.0012391	0.0008249	0.0011795	0.00079854	0.0010927	0.0011351	0.00089786	0.00071717	0.00064339	0.00085833	0.00043887	Y	Y	0.000705445	0.000253034	0.000930028	0.000245789	0.000817736	0.000269897
Myristoylated alanine-rich C-kinase substrate	P29966	MARCKS	8.88462	2.47106	0.660385	0.151161	0.0014878	0.00084823	0.00045062	0.00071519	0.0015162	0.0011951	0.00071967	0.0015239	0.00030754	0.00049801	0.00017634	0.0011417	0.00080151	0.0011987	0.00076772	0.00070092	0.00069321	0.0010438	0.00093463	0.001045	0.0012054	0.0006148	0.00020776	0.00030209	0.00056814	0.00052916	Y	Y	0.000875524	0.000462733	0.000754718	0.000318405	0.000815121	0.000394
Rho GDP-dissociation inhibitor 1	P52565	ARHGDIA	5.23077	1.10662	0.514923	0.112084	0.0004312	0.00098165	0.00067469	0.00072746	0.00081211	0.00095705	0.00070274	0.0018532	0.00082225	0.00090774	0.0014924	0.00089805	0.0015029	0.00048769	0.00062471	0.00069043	0.00050141	0.00081899	0.00052772	0.00085031	0.00073967	0.0007671	0.0003996	0.0005531	0.00079708	0.00057412	Y	Y	0.000981803	0.000397806	0.000640918	0.000145629	0.00081136	0.000341105
Peptidyl-prolyl cis-trans isomerase FKBP11	Q9NYL4	FKBP11	5.88462	1.70474	0.538	0.111021	0.0010099	0.00046702	0.00077408	0.00070878	0.00085593	0.00094	0.0011293	0.00047022	0.00094338	0.00036193	0.00037866	0.00069145	0.00048926	0.0011219	0.0010462	0.0014624	0.0010496	0.00098515	0.0010397	0.00070319	0.00058751	0.00077855	0.00084233	0.00081085	0.00084134	0.00058269	Y	Y	0.000709224	0.0002574	0.000911647	0.000241665	0.000810435	0.000265497
Transmembrane emp24 domain-containing protein 7	Q9Y3B3	TMED7	5.23077	1.36551	0.338885	0.0887416	0.00075519	0.00047494	0.00040073	0.0003975	0.00071115	0.00084348	0.00074666	0.00054603	0.00042326	0.00047239	0.00073183	0.00059225	0.0005165	0.001214	0.00079651	0.00095685	0.00082766	0.00085637	0.0012156	0.00091779	0.0007322	0.00085048	0.0013437	0.0016511	0.00098725	0.0011038	Y	Y	0.000585532	0.000154302	0.00103487	0.000262028	0.000810201	0.000311255
Endoplasmic reticulum resident protein 44	Q9BS26	ERP44	12.0385	2.34061	0.434	0.0726807	0.00054999	0.00052407	0.00058958	0.00061408	0.00081611	0.00069806	0.00092688	0.00041081	0.000485	0.00068416	0.00083638	0.00082468	0.00076941	0.00083316	0.00087891	0.00082958	0.0010393	0.00085351	0.00087346	0.00071208	0.0005494	0.0011228	0.001251	0.0012197	0.00094519	0.001218	Y	Y	0.000671478	0.000157184	0.000948161	0.000211825	0.000809819	0.00023087
Protein S100-A16	Q96FQ6	S100A16	5.07692	1.05539	0.541538	0.0787356	0.00085402	0.00085061	0.00058099	0.00074921	0.0006805	0.0011618	0.0008119	0.0010795	0.00092048	0.0007063	0.00062525	0.00098133	0.00039314	0.00096591	0.00086611	0.000654	0.00099308	0.00054069	0.0009837	0.00081087	0.0010191	0.00066056	0.00085232	0.00073031	0.00094722	0.00063172	Y	Y	0.000799618	0.000210498	0.000819661	0.000161144	0.000809639	0.000183949
Cellular retinoic acid-binding protein 1	P29762	CRABP1	5.5	2.33666	0.409462	0.147292	0.0004939	0.00068519	0.00069888	0.00082325	0.00079068	0.0017469	0.00069761	0.00052755	0.0010647	0.00028964	0.00034188	0.00018445	0.0005067	0.00062937	0.00097674	0.0011622	0.0011199	0.0010389	0.0026347	0.0008441	0.0012929	0.00094359	0.00022886	0.00018302	0.00047476	0.00061742	Y	Y	0.000680872	0.00039999	0.000934343	0.000618731	0.000807607	0.000526553
Clathrin heavy chain 1	Q00610	CLTC	58.1923	16.8808	0.484423	0.123647	0.0002141	0.00050064	0.0009146	0.00069461	0.00031194	0.0003196	0.00058841	0.00026221	0.00050942	0.0010068	0.0014121	0.00040356	0.00058021	0.00083155	0.0010005	0.0011261	0.0010305	0.00046548	0.00053307	0.00049479	0.00047784	0.0016695	0.0016847	0.0015531	0.0011067	0.0012003	Y	Y	0.000593708	0.000343295	0.00101339	0.000442433	0.000803551	0.000443084
Translocon-associated protein subunit alpha	P43307	SSR1	2.34615	0.845804	0.1591	0.0592795	0.00099368	0.00045951	0.00081603	0.00047738	0.001114	0.00063861	0.0011278	0.00038878	0.0003825	0.00043936	0.00026612	0.00070684	0.00042476	0.00097402	0.00093576	0.0013918	0.00082706	0.00082218	0.00092996	0.0010333	0.00096343	0.0010943	0.0010086	0.00094246	0.00088694	0.00068252	Y	Y	0.00063349	0.000294028	0.000960948	0.000166638	0.000797219	0.000287586
40S ribosomal protein S10	P46783	RPS10	6.23077	1.7276	0.422192	0.0815995	0.0012303	0.00079648	0.00087043	0.0008994	0.0010041	0.0018321	0.0011947	0.0010782	0.001326	0.00072147	0.00078062	0.0014549	0.0013323	0.00044217	0.00057928	0.0005196	0.00050369	0.00041253	0.00034541	0.00081767	0.00031809	0.00049482	0.00038004	0.00045589	0.00035478	0.00055208	Y	Y	0.001117	0.00032005	0.000475081	0.000131553	0.00079604	0.000405721
Ras-related protein Rab-11B	Q15907	RAB11B	7.53846	2.02447	0.407	0.0888729	0.00083805	0.00057413	0.00060391	0.00051736	0.0007015	0.0015312	0.0010686	0.0017852	0.0012378	0.00066742	0.00064455	0.001362	0.001141	0.00051722	0.00052614	0.00056182	0.00038123	0.00051093	0.0009005	0.00076623	0.00084264	0.00049936	0.00051776	0.00077637	0.00056688	0.00062679	Y	Y	0.000974825	0.000410907	0.000614913	0.000156335	0.000794869	0.000355607
Alkyldihydroxyacetonephosphate synthase, peroxisomal	O00116	AGPS	22.6538	5.82369	0.493154	0.101859	0.00048332	0.00046602	0.00079122	0.00049618	0.00016462	0.00061257	0.00063545	0.00026193	0.00015517	0.00083423	0.00083638	0.00055685	0.001055	0.001008	0.00092967	0.0010051	0.0012339	0.00029153	0.0010971	0.00059559	0.00068796	0.001034	0.0014581	0.0011718	0.00098848	0.0017701	Y	Y	0.000565303	0.000271726	0.00102087	0.00037194	0.000793087	0.000394721
Ras-related protein Rab-9A	P51151	RAB9A	6.19231	1.67378	0.438731	0.0963492	0.00070695	0.00059156	0.00050613	0.00047252	0.00057062	0.0010027	0.0010698	0.0010787	0.00054425	0.00062516	0.00011651	0.00091146	0.00066194	0.00069296	0.00091936	0.00088354	0.00066792	0.00098515	0.00097667	0.0010228	0.0012729	0.00098164	0.00087352	0.00059254	0.0010679	0.00077692	Y	Y	0.000681408	0.000274114	0.000901063	0.00018481	0.000791235	0.000254962
60S ribosomal protein L37a	P61513	RPL37A	2.11538	0.431455	0.334385	0.0425902	0.00095613	0.00095231	0.0007155	0.00083879	0.00083112	0.0010269	0.00084405	0.00072517	0.00063418	0.00079075	0.00063637	0.00096133	0.0011318	0.00064884	0.0009004	0.00086532	0.00097284	0.00060534	0.0013078	0.00083799	0.00057048	0.00036977	0.0003408	0.00054508	0.00077768	0.00063652	Y	Y	0.000849569	0.000151312	0.000721451	0.000262187	0.00078551	0.000219667
Protein transport protein Sec61 subunit alpha isoform 1	P61619	SEC61A1	8.38462	1.85638	0.297231	0.0357618	0.00068233	0.00049959	0.00067888	0.00058612	0.00069609	0.00054248	0.00090352	0.00042048	0.00045964	0.00061133	0.00063958	0.00063704	0.00044966	0.00090571	0.00093707	0.0012093	0.00085956	0.00081899	0.00073171	0.00064785	0.00092343	0.00084333	0.0013964	0.0012379	0.0011341	0.0009432	Y	Y	0.000600518	0.000130874	0.00096835	0.000215534	0.000784434	0.000256316
UPF0729 protein C18orf32	Q8TCD1	C18orf32	3.26923	1.75631	0.533346	0.207848	0.0019587	0.00032937	0.00031496	0.00054674	0.0013415	0.0019888	0.0019649	0.00095099	0.00076769	0.00095722	7.7035e-05	0.001995	0.00091339	0.00026181	0.00025153	0.00024173	0.00042059	0.0004071	0.0013332	0.00059174	0.00086323	0.00071619	0	0	0.00068465	0.00051369	Y	Y	0.0010851	0.000700143	0.000483497	0.000366534	0.000784298	0.000627601
Glutathione hydrolase 1 proenzyme	P19440	GGT1	10.6154	3.04732	0.296115	0.0704649	0.0014032	0.00089086	0.00062051	0.00052162	0.001187	0.00145	0.00087132	0.00088915	0.00060241	0.00025571	6.1736e-05	0.00095482	0.0003355	0.0015154	0.00062713	0.00086099	0.00067413	0.0013485	0.00096825	0.0010275	0.001153	0.00044243	0.00022041	0.00034152	0.00060584	0.00041167	Y	Y	0.000772603	0.000425971	0.000784367	0.000400632	0.000778485	0.000405186
Dihydropyrimidinase-related protein 2	Q16555	DPYSL2	18.6154	3.84788	0.526538	0.0793429	0.00043769	0.00084243	0.0012554	0.0013387	0.00067953	0.00088084	0.00063701	0.00079701	0.000867	0.00085559	0.0019242	0.00044177	0.0011327	0.00071892	0.00062384	0.00063165	0.00057	0.00042191	0.00067533	0.00051666	0.00042437	0.0004639	0.00058102	0.00092054	0.00073912	0.00075077	Y	Y	0.00092999	0.000405076	0.00061831	0.000144669	0.00077415	0.000337735
Protein THEM6	Q8WUY1	THEM6	6.30769	1.43581	0.397231	0.062867	0.00065062	0.00039113	0.00046032	0.00048516	0.00052078	0.00084781	0.00074666	0.00029402	0.00080644	0.00069951	0.00059109	0.00078967	0.0010568	0.00092474	0.00079651	0.00082436	0.00086059	0.000476	0.00137	0.00058686	0.00044157	0.00085048	0.0011456	0.0012657	0.00081303	0.0013139	Y	Y	0.000641539	0.000211446	0.000897642	0.00030315	0.00076959	0.000287447
UDP-glucose 4-epimerase	Q14376	GALE	13.1923	1.57529	0.636654	0.0838994	0.00044721	0.0006294	0.00058466	0.00071642	0.00034789	0.0007782	0.00051494	0.00073489	0.00062871	0.0010642	0.0017833	0.00052645	0.0015958	0.00036213	0.00047608	0.00087986	0.00040415	0.0004801	0.00058231	0.00048	0.0011688	0.00060609	0.00063067	0.0014951	0.00074761	0.0011405	Y	Y	0.000796313	0.000435055	0.000727185	0.000347259	0.000761749	0.000387267
40S ribosomal protein S19	P39019	RPS19	5.92308	1.78713	0.368731	0.074889	0.00093331	0.00047475	0.0011143	0.00094158	0.00074706	0.0015202	0.0008239	0.00092021	0.00095564	0.0008666	0.00092867	0.0012199	0.00099738	0.00045742	0.00035156	0.00042233	0.00070543	0.00042676	0.00043673	0.00075322	0.00058818	0.00075077	0.00043246	0.00073492	0.00044857	0.00080773	Y	Y	0.000957192	0.000244637	0.000562775	0.000163832	0.000759984	0.000286456
Thioredoxin domain-containing protein 5	Q8NBS9	TXNDC5	12.2692	1.51149	0.382654	0.0432536	0.00068918	0.00056496	0.00055409	0.00072827	0.00061949	0.00084557	0.000719	0.00047617	0.00074281	0.00070422	0.00065051	0.00073117	0.00061597	0.00084443	0.00097351	0.00073713	0.0010803	0.00068755	0.00083555	0.00057999	0.0005619	0.0011655	0.0010887	0.0008416	0.00073775	0.00094889	Y	Y	0.000664724	9.77796e-05	0.000852523	0.000192019	0.000758623	0.000177362
Aldo-keto reductase family 1 member C3	P42330	AKR1C3	11.7308	2.29011	0.531769	0.0906992	0.00064942	0.0011431	0.00087077	0.0010108	0.00033537	0.00099442	0.00044383	0.00044752	0.00045158	0.00083949	0.0011238	0.00044984	0.00089548	0.00086244	0.001085	0.00085316	0.00077191	0.00068968	0.00094106	0.00077572	0.00060934	0.00050555	0.00062124	0.00075687	0.00080548	0.00076549	Y	Y	0.000742725	0.00029033	0.000772534	0.000149911	0.000757629	0.000226888
Nicotinamide phosphoribosyltransferase	P43490	NAMPT	16.4231	5.39016	0.497269	0.0902266	0.0007993	0.0012618	0.00096283	0.0013178	0.00072674	0.00048742	0.00023114	0.0012229	0.00084664	0.0011045	0.0022178	0.00047605	0.0013667	0.00029718	0.00050613	0.00042405	0.00049477	0.0004663	0.00030954	0.00023552	0.00074825	0.00042957	0.00037036	0.0012384	0.00035767	0.00074211	Y	Y	0.00100166	0.000509564	0.000509219	0.00026782	0.000755441	0.00047129
Very-long-chain enoyl-CoA reductase	Q9NZ01	TECR	9.07692	1.71868	0.269	0.0504761	0.00041741	0.00046732	0.00050516	0.00063601	0.00041376	0.00081792	0.00073696	0.00041517	0.0003315	0.00055828	0.00051323	0.00059481	0.00063858	0.00088291	0.00095168	0.00085495	0.0010586	0.00074336	0.001357	0.00075092	0.00070291	0.00086152	0.0012419	0.00085479	0.0011192	0.0012042	Y	Y	0.000542008	0.000140085	0.000967995	0.000209265	0.000755002	0.000278605
F-actin-capping protein subunit alpha-1	P52907	CAPZA1	11.2308	1.42289	0.611269	0.0747912	0.00089904	0.00059079	0.00069048	0.00083022	0.00073522	0.00088084	0.0010652	0.00079701	0.000663	0.00060123	0.00096212	0.0010161	0.00064725	0.00083487	0.00086892	0.00083507	0.00078236	0.00045436	0.00088568	0.00071883	0.00057347	0.00038063	0.00050428	0.00092054	0.0008642	0.00059152	Y	Y	0.000798346	0.00015867	0.000708825	0.00018475	0.000753586	0.000174791
Actin, alpha cardiac muscle 1	P68032	ACTC1	3.23077	1.1422	0.414769	0.0677692	0.0010769	0.00058099	0.00071429	0.00080302	0.00054085	0.00065152	0.0011725	0.00045716	0.00075445	0.00071924	0.0006833	0.0010389	0.0010741	0.001038	0.0008113	0.00053604	0.0010683	0.00049241	0.00087346	0.00068165	0.00024363	0.00081213	0.00078175	0.00053207	0.00063834	0.00070762	Y	Y	0.000789786	0.00022923	0.000708977	0.000227527	0.000749382	0.000227528
Ras-related protein Rab-13	P51153	RAB13	4.96154	1.14824	0.392462	0.0733224	0.00086664	0.00064738	0.00044218	0.00043863	0.00059639	0.00062049	0.00055907	0.00093117	0.00039519	0.00042353	8.6522e-05	0.000778	0.00037045	0.00094752	0.00075335	0.0011765	0.00050388	0.0011583	0.00084226	0.0015191	0.0016482	0.00087142	0.0010194	0.00049407	0.0010253	0.00032053	Y	Y	0.000550434	0.000228265	0.000944602	0.00038468	0.000747518	0.000369372
Myoferlin	Q9NZM1	MYOF	70.2692	16.0114	0.468423	0.0948798	0.00054828	0.00065586	0.00068814	0.00031394	0.00061215	0.00066617	0.00057675	0.0003237	0.00023001	0.00078297	0.000321	0.00067128	0.00018805	0.00083028	0.0012027	0.00098349	0.00093677	0.0010719	0.0010109	0.0010692	0.0012383	0.00077579	0.001144	0.00087898	0.00096569	0.00057458	Y	Y	0.000506023	0.000201036	0.000975583	0.000182822	0.000740803	0.000304581
BTB/POZ domain-containing protein KCTD14	Q9BQ13	KCTD14	8.34615	0.891843	0.468769	0.0507884	0.00074299	0.00073624	0.00084483	0.00097771	0.00069966	0.00051866	0.00063246	0.00054506	0.0003432	0.00075212	0.00087245	0.00069367	0.00072593	0.00093637	0.00077465	0.0010567	0.0008524	0.00082506	0.00059601	0.0004535	0.00051455	0.00077377	0.00093445	0.00086038	0.00084172	0.00071446	Y	Y	0.000698845	0.000164106	0.00077954	0.000172649	0.000739192	0.000170081
60S acidic ribosomal protein P1	P05386	RPLP1	2.92308	0.271746	0.809115	0.132129	0.00077162	0.00060385	0.0016798	0.00067692	0.00061484	0.00066295	0.00068116	0.00053645	0.00051179	0.0008702	0.0016948	0.00060957	0.00050744	0.00052363	0.0012297	0.00075205	0.00050471	0.00059708	0.00044439	0.00056356	0.00080568	0.0003581	0.00044005	0.0010997	0.0006276	0.00074199	Y	Y	0.000801645	0.000405751	0.000668326	0.000257624	0.000734986	0.000339857
60S ribosomal protein L5	P46777	RPL5	7.23077	1.68066	0.323538	0.0638857	0.00097966	0.00090605	0.0009067	0.0010593	0.00081527	0.00072098	0.0010056	0.00080493	0.0013014	0.00086844	0.0011236	0.00076574	0.00087648	0.00029032	0.00062219	0.00063919	0.0004305	0.00037503	0.00040511	0.00030284	0.00044179	0.00059562	0.0006334	0.00088645	0.00061319	0.00067915	Y	Y	0.000933396	0.000160056	0.000531906	0.000172708	0.000732651	0.000261772
3 beta-hydroxysteroid dehydrogenase type 7	Q9H2F3	HSD3B7	10	1.85472	0.444385	0.0662547	0.00071516	0.00028831	0.00061626	0.0002413	0.00036263	0.00071685	0.00082557	0.00042187	0.00043481	0.00066314	0.00020626	0.00083889	0.00042328	0.0010066	0.00067347	0.00071362	0.00081428	0.00080494	0.00096104	0.0015147	0.0013868	0.0013276	0.00062876	0.00047566	0.0013925	0.00056427	Y	Y	0.000519564	0.000220312	0.000943403	0.000353508	0.000731483	0.00036054
Protein NDRG2	Q9UN36	NDRG2	12.6538	1.93788	0.639423	0.0673689	0.00038301	0.00077593	0.00062907	0.00057601	0.00058395	0.0005602	0.00067622	0.00083919	0.0003735	0.0010874	0.001152	0.000613	0.0008264	0.00053633	0.00077289	0.00059422	0.00077543	0.00096739	0.00073397	0.001039	0.00079575	0.00078858	0.00059157	0.00077722	0.00084152	0.00070153	Y	Y	0.000698145	0.000235246	0.000762723	0.000141472	0.000730434	0.000193015
Receptor of activated protein C kinase 1	P63244	RACK1	10.0769	2.01838	0.547115	0.0801815	0.00074709	0.001145	0.0011704	0.00089884	0.00070353	0.00069536	0.00081025	0.0007366	0.0013114	0.0008971	0.00099732	0.00065764	0.0010402	0.000272	0.00056283	0.00081136	0.00050418	0.00037089	0.00041951	0.0005472	0.00057948	0.00064389	0.00057366	0.0008503	0.00047191	0.0005542	Y	Y	0.000908518	0.000209749	0.000550878	0.000159034	0.000729698	0.000257902
Immunoglobulin heavy constant mu	P01871	IGHM	11.0769	3.47474	0.376308	0.0970661	0.0012696	0.00045588	0.0009115	0.00083865	0.0017301	0.00051441	0.00029009	0.00015955	0.0029945	0.00026279	0.00019386	0.00026497	0.00033202	0.00093706	0.00032353	0.0010004	0.00097376	0.0014889	0.0010065	0.00038292	0.00039102	0.00088615	0.00011074	0.00038745	0.00030152	0.00053145	Y	Y	0.000785994	0.000813646	0.000670877	0.000401161	0.000728435	0.000631238
Vesicle-associated membrane protein 8	Q9BV40	VAMP8	3.42308	0.702742	0.316154	0.077927	0.00067665	0.00043806	0.00035905	0.00035616	0.00082835	0.00081874	0.00059733	0.00055596	0.001021	0.00072749	0.00058546	0.0010108	0.00052063	0.00066326	0.00038233	0.00067362	0.0006393	0.00080443	0.00082324	0.00096368	0.00078726	0.00068038	0.00087789	0.0014417	0.00065042	0.0010411	Y	Y	0.000653514	0.000220433	0.000802201	0.000254141	0.000727857	0.000245099
4F2 cell-surface antigen heavy chain	P08195	SLC3A2	18.1538	2.72312	0.376269	0.043779	0.00092368	0.0005066	0.00041794	0.00058418	0.00071811	0.0009397	0.00080592	0.00079423	0.00074088	0.00059837	0.00035314	0.00091251	0.00044075	0.00085276	0.00065744	0.00048602	0.00084225	0.00080542	0.00078403	0.0008668	0.0010205	0.00089638	0.00061711	0.00068655	0.00078464	0.00080559	Y	Y	0.000672001	0.000202645	0.000777345	0.000137249	0.000724673	0.000177872
Pyruvate kinase PKM	P14618	PKM	17.1538	5.01751	0.517615	0.0982711	0.00075183	0.0010253	0.0010255	0.00091668	0.00064799	0.00045071	0.00037122	0.0005235	0.0010026	0.00099639	0.0024697	0.00045209	0.0011439	0.0005371	0.00056401	0.00065736	0.00054178	0.00051275	0.0004651	0.00031457	0.0003583	0.00042284	0.00040151	0.0011687	0.00041647	0.00067395	Y	Y	0.000905955	0.000538813	0.000541111	0.00021716	0.000723533	0.000443394
Glutamine--fructose-6-phosphate aminotransferase [isomerizing] 1	Q06210	GFPT1	23.5385	3.96213	0.515077	0.0724602	0.00065826	0.00076995	0.00094172	0.00067089	0.00050137	0.00029733	0.00052127	0.00037382	0.00039647	0.0010502	0.0014406	0.00038862	0.00084413	0.00071165	0.00088425	0.0011214	0.00078655	0.00064624	0.00052545	0.00050551	0.0006476	0.00063269	0.0007087	0.00092368	0.0009212	0.00091224	Y	Y	0.000681125	0.00032688	0.000763628	0.000180062	0.000722377	0.000261955
ERO1-like protein alpha	Q96HE7	ERO1A	16.9231	2.7989	0.492115	0.0534568	0.00062171	0.00044127	0.00046032	0.00057078	0.00049015	0.00068632	0.00097002	0.00038014	0.00068567	0.00063591	0.00056295	0.00078292	0.00051915	0.00077947	0.00074886	0.00062808	0.00079229	0.00052888	0.0010554	0.00059029	0.0006168	0.0011049	0.0012193	0.001018	0.00081998	0.0010705	Y	Y	0.000600562	0.000158324	0.000844058	0.00022612	0.00072231	0.000228013
Fatty acid-binding protein, brain	O15540	FABP7	3.96154	1.88639	0.384231	0.166213	0.00035883	0.00071114	0.0009067	0.00053964	0.0012551	0.0007634	9.0504e-05	0.00016847	0.0003315	0.001453	0.00039918	0	0.0017968	0.00040198	0.0011103	0.001299	0.0009202	0.0014532	0.00081556	0.00024335	0	0.00036081	0.0012826	0.00071232	9.8549e-05	0.0012816	Y	Y	0.000674943	0.000549942	0.000767651	0.000503221	0.000721297	0.000518608
60S ribosomal protein L15	P61313	RPL15	3.30769	0.549125	0.149385	0.0402006	0.00099507	0.00079759	0.00073336	0.00093115	0.00093705	0.00077182	0.00084914	0.00065407	0.00053625	0.00074564	0.00060268	0.00049548	0.00073728	0.00071528	0.00059348	0.00063039	0.00072078	0.00078866	0.00086918	0.00066135	0.00048239	0.00050028	0.00086068	0.00070674	0.00073332	0.0007017	Y	Y	0.000752814	0.000153341	0.000689556	0.000118193	0.000721185	0.000137957
Rho-related GTP-binding protein RhoG	P84095	RHOG	7.46154	1.79401	0.557192	0.147464	0.00081481	0.00042594	0.00034464	0.00027971	0.00040033	0.0014509	0.00075057	0.00069859	0.00084003	0.00065789	0.00036783	0.0011246	0.00048459	0.00079869	0.00036698	0.00051299	0.00070289	0.00064795	0.0014588	0.00094182	0.0011335	0.00078369	0.0004268	0.00065638	0.0010216	0.00054506	Y	Y	0.000664648	0.000340292	0.000769012	0.000306808	0.00071683	0.000321867
Flotillin-1	O75955	FLOT1	17.1538	6.01792	0.52115	0.147485	0.00063386	0.00032243	5.6058e-05	0.00023633	0.00056706	0.00087022	0.00065748	0.001289	0.00073443	0.00060404	0.0002468	0.00057699	0.00037933	0.0011028	0.00067153	0.00015776	0.00077854	0.00079704	0.00097881	0.00097798	0.0011677	0.00097197	0.0013511	0.00088081	0.00074639	0.00086857	Y	Y	0.000551848	0.0003189	0.000880846	0.000286125	0.000716347	0.00034096
Serpin H1	P50454	SERPINH1	12.6538	2.01876	0.4565	0.0505341	0.00084176	0.0006288	0.00064423	0.00096568	0.00089939	0.00078349	0.00077166	0.00031921	0.00038384	0.00047465	0.00040618	0.00049874	0.00049821	0.001079	0.00086892	0.00093762	0.0011012	0.00096224	0.00081808	0.00053794	0.00028251	0.00069991	0.0009601	0.00068983	0.00065353	0.00088728	Y	Y	0.000624295	0.000212037	0.000806012	0.000229449	0.000715154	0.000235449
Transitional endoplasmic reticulum ATPase	P55072	VCP	31.7308	4.56559	0.589038	0.0683886	0.00052889	0.0008929	0.00083898	0.00082486	0.00052968	0.00042195	0.00069663	0.00048974	0.00052481	0.00089438	0.001293	0.00059568	0.00090432	0.00079822	0.00078268	0.00062302	0.00090422	0.00053742	0.00052641	0.00071738	0.00068373	0.00052337	0.0005057	0.0010188	0.00064558	0.00088801	Y	Y	0.000725832	0.00024427	0.000704195	0.000165809	0.000715014	0.000204838
14-3-3 protein beta/alpha	P31946	YWHAB	10.7692	1.21021	0.586731	0.0614398	0.00077017	0.00068686	0.0006568	0.00053087	0.00072526	0.00069125	0.00048563	0.000904	0.00065222	0.00077964	0.00097577	0.00069337	0.00087007	0.0005662	0.00077708	0.00067213	0.00067568	0.00080494	0.00056633	0.00075737	0.00080006	0.00060847	0.00063726	0.000688	0.00089896	0.0006877	Y	Y	0.000724762	0.0001383	0.000703091	9.97771e-05	0.000713927	0.000118666
Peroxiredoxin-5, mitochondrial	P30044	PRDX5	9.11538	2.26851	0.491692	0.0988578	0.00025295	0.0011405	0.00064316	0.0010263	0.00059551	0.00085347	0.00036286	0.0015068	0.00044303	0.00061809	0.0013679	0.00035424	0.0011624	0.00043391	0.00080395	0.00048647	0.00086634	0.00069398	0.0006806	0.00048034	0.0009197	0.00054049	0.00049814	0.00064442	0.00036472	0.00082094	Y	Y	0.000794401	0.00041221	0.000633385	0.000180378	0.000713893	0.000322364
Cytoskeleton-associated protein 4	Q07065	CKAP4	20.1538	3.23348	0.469962	0.0580127	0.00057324	0.00056135	0.00070578	0.00068038	0.00062449	0.0010671	0.00076402	0.00040635	0.00077534	0.00041746	0.00040846	0.00075556	0.00049007	0.00069411	0.00086796	0.00084431	0.00083894	0.00075037	0.00096777	0.00062965	0.00057759	0.00087025	0.00085414	0.00080178	0.00068067	0.00094034	Y	Y	0.000633046	0.000188389	0.000793683	0.000118916	0.000713365	0.000174735
Ras-related protein Rab-22A	Q9UL26	RAB22A	7.07692	1.52113	0.523231	0.0697609	0.0012556	0.00074193	0.00064777	0.00045897	0.00072259	0.0011687	0.00086212	0.00080242	0.0005263	0.00040908	9.0535e-05	0.00061871	0.00059637	0.00082053	0.00062407	0.00072602	0.00075793	0.00079742	0.001273	0.00099349	0.00071016	0.00059621	0.00048484	0.00045236	0.00073759	0.00057017	Y	Y	0.0006847	0.000306702	0.000734138	0.000217925	0.000709419	0.000261884
Nucleobindin-2	P80303	NUCB2	13	3.72022	0.363423	0.0905243	0.00054776	0.0004023	0.00022797	0.00073494	0.00059168	0.00082474	0.00072532	0.00051625	0.0012502	0.0006456	0.00019515	0.00054149	0.00055093	0.00052113	0.00059169	0.00034993	0.00086762	0.00066299	0.0012816	0.00056597	0.00057795	0.00098817	0.0014781	0.00083579	0.00083626	0.0010999	Y	Y	0.000596487	0.00026866	0.000819777	0.000324777	0.000708132	0.000313431
40S ribosomal protein S26	P62854	RPS26	3	0.282843	0.363	0.0302523	0.00064723	0.00070743	0.00088462	0.00092912	0.00083112	0.0010405	0.00067524	0.00048344	0.00063418	0.00080512	0.00091638	0.00076907	0.00085514	0.0004614	0.00066491	0.00079876	0.00050032	0.00037666	0.00044053	0.00067039	0.00045638	0.00059164	0.00076338	0.00076312	0.00079182	0.00090528	Y	Y	0.000782968	0.000150449	0.000629584	0.00016974	0.000706276	0.000175532
PDZK1-interacting protein 1	Q13113	PDZK1IP1	2.80769	0.800961	0.235385	0.0696581	0.00023742	0.00027448	0.00031496	0.00041657	0.00078252	0.0014916	0.00062876	0.001268	0.00076769	0.00034808	0.00010271	0.00066498	0.00030446	0.00046545	0.00033537	0.00053718	0.00084118	0.00059708	0.0010554	0.0012962	0.0014963	0.00065651	0.00033003	0.0008248	0.001084	0.0011986	Y	Y	0.000584787	0.000413831	0.000824469	0.000377476	0.000704628	0.000406858
Guanine nucleotide-binding protein subunit alpha-11	P29992	GNA11	9.26923	1.40165	0.557308	0.0655266	0.0010555	0.00041837	0.00053341	0.00041338	0.00047923	0.00085962	0.0006489	0.00052654	0.00046724	0.00060793	0.00027724	0.0010206	0.00051564	0.00084986	0.00063898	0.00061409	0.00074792	0.00068947	0.00089961	0.00093058	0.00091372	0.0010803	0.00078601	0.00066351	0.00088776	0.00070685	Y	Y	0.000601815	0.000237232	0.000800666	0.000138918	0.000701241	0.000215773
Chloride intracellular channel protein 1	O00299	CLIC1	8.92308	1.74179	0.522231	0.109599	0.00067384	0.00080498	0.00072009	0.00073893	0.00047591	0.0010453	0.00032221	0.00076127	0.00075654	0.00057628	0.00092314	0.00047183	0.00088812	0.00060547	0.00060812	0.00078771	0.00066317	0.00071893	0.00073574	0.00063979	0.0010617	0.0005364	0.00054641	0.0007543	0.00059375	0.00051298	Y	Y	0.000704495	0.000201046	0.00067419	0.000145323	0.000689343	0.000172561
Alpha-centractin	P61163	ACTR1A	11.5	2.10238	0.522	0.0736988	0.00059387	0.00083219	0.00090718	0.00074201	0.00084733	0.00072025	0.00088963	0.00056188	0.00083404	0.00070357	0.0008564	0.00077287	0.00058463	0.0010584	0.00079651	0.00045603	0.00074811	0.00052663	0.0010105	0.00058094	0.00015703	0.00056095	0.00066709	0.00050014	0.00044976	0.00055376	Y	Y	0.000757373	0.00011862	0.00062045	0.000241033	0.000688912	0.000198783
Myosin-9	P35579	MYH9	64.7692	19.1756	0.411846	0.0991793	0.00042118	0.00038953	0.00087015	0.00046035	0.00039662	0.00031169	0.00054856	9.3606e-05	0.00047256	0.00059049	0.001156	0.00038033	0.00036893	0.0010253	0.00083552	0.00089983	0.000835	0.00043568	0.00075926	0.00043923	0.00032468	0.0012046	0.0012317	0.0013272	0.00087276	0.001225	Y	Y	0.000496923	0.000264782	0.000878135	0.000327649	0.000687529	0.000350666
Signal peptidase complex subunit 2	Q15005	SPCS2	7.88462	2.14153	0.408385	0.0813275	0.0004491	0.00044305	0.00060901	0.00034146	0.00039472	0.00055735	0.00063433	0.000246	0.0003227	0.00038042	0.00054401	0.0005311	0.00028156	0.0010272	0.00093044	0.0010297	0.00093349	0.00084879	0.00092467	0.00082439	0.00069669	0.00081284	0.0014428	0.00099852	0.00097851	0.00069098	Y	Y	0.000441139	0.000126195	0.000933771	0.000189801	0.000687455	0.000296705
Seipin	Q96G97	BSCL2	5.61538	2.19229	0.210404	0.14374	0.00056104	0.00039309	0.00037589	0.0004027	0.00057636	0.00074374	0.00069038	0.00060066	0.00051308	0.00048189	7.3551e-05	0.00065078	0.00027616	0.00081658	0.00089657	0.00063085	0.00075495	0.00090176	0.00097057	0.0010815	0.0012857	0.00080347	0.0012447	0.000504	0.0012747	0.00034332	Y	Y	0.00048764	0.000183679	0.000885282	0.000291486	0.000686461	0.00031319
Peroxisomal multifunctional enzyme type 2	P51659	HSD17B4	20.9615	4.51204	0.449538	0.0757201	0.00039532	0.00026359	0.00053663	0.00043553	0.0002857	0.00075302	0.00073042	0.00043812	0.00051527	0.00080872	0.00061251	0.00096992	0.00049517	0.00079303	0.00058873	0.00065731	0.00072095	0.00040356	0.00095505	0.00068959	0.00059722	0.0010261	0.001491	0.00087724	0.0010074	0.00079565	Y	Y	0.000556917	0.000209393	0.000815602	0.000270839	0.00068626	0.000271393
Alpha-1-antichymotrypsin	P01011	SERPINA3	8.96154	6.34023	0.283292	0.186421	0.00028794	0.0026038	0.00099029	0.0023295	0.0023499	0.00017867	9.8848e-05	3.943e-05	0.0022758	0.0012508	0.00041522	1.4935e-05	0.0021471	7.84e-05	0.00034647	0.00024611	0.00064988	0.00032183	4.4912e-05	1.5188e-05	1.5509e-05	0.00036995	0.00019272	0.00013337	0	0.00041532	Y	Y	0.00115248	0.00104463	0.000217666	0.000196538	0.000685073	0.000877238
GDP-mannose 4,6 dehydratase	O60547	GMDS	10.3077	2.05464	0.45	0.0669208	0.00040017	0.00084113	0.00088476	0.0007819	0.00049674	0.00032167	0.00070651	0.00061275	0.00052933	0.0010134	0.0012591	0.00067928	0.00087083	0.00071318	0.00068517	0.00082309	0.00061867	0.00066537	0.00030642	0.0004663	0.00054671	0.00045725	0.00055627	0.0011121	0.00075183	0.00069964	Y	Y	0.00072289	0.000259086	0.000646308	0.000198116	0.000684599	0.000229314
Beta-2-microglobulin	P61769	B2M	2.03846	0.662164	0.2815	0.0441409	0.00034117	0.00099918	0.00050287	0.00079813	0.00080319	0.00015877	0.00055215	0.00042048	0.000429	0.00061133	0.00019679	0.00037161	0.00063195	0.00078031	0.00064256	0.00051461	0.0010207	0.00098799	0.00047893	0.00070184	0.00088209	0.0011435	0.00089581	0.00094817	0.00081986	0.0011482	Y	Y	0.000524355	0.000244312	0.000843428	0.000215325	0.000683892	0.000278164
ADP-ribosylation factor-like protein 8B	Q9NVJ2	ARL8B	4.96154	0.915675	0.334692	0.0311265	0.00065482	0.00030281	0.0004826	0.00047872	0.0006509	0.00060949	0.0011882	0.00044836	0.00023526	0.00049779	0.00072396	0.00057739	0.00090193	0.00085582	0.00075369	0.00075725	0.00096238	0.0006321	0.00081711	0.00082897	0.00045853	0.00058527	0.00067426	0.00094364	0.00087422	0.00087455	Y	Y	0.000596325	0.000248633	0.000770599	0.000147694	0.000683462	0.00021918
Tyrosine-protein kinase Lyn	P07948	LYN	17.6154	5.85202	0.453615	0.131755	0.00071365	0.00039113	0.00049089	0.00025507	0.00043558	0.00066424	0.00054833	0.00026061	0.00052703	0.00064585	6.8609e-05	0.00056757	0.00014688	0.00088089	0.001033	0.00072959	0.00096144	0.00091852	0.0011503	0.0010666	0.0015248	0.0010897	0.00064911	0.0005387	0.00091465	0.00057188	Y	Y	0.000439649	0.000203788	0.000925322	0.000267863	0.000682485	0.000340151
3-ketoacyl-CoA thiolase, peroxisomal	P09110	ACAA1	13.9615	2.8911	0.489846	0.0945096	0.00043088	0.00039851	0.00081859	0.00060201	0.00034565	0.0010695	0.00064804	0.00026225	0.00037841	0.00070191	0.00057994	0.00052148	0.00066853	0.00081343	0.00096182	0.0006066	0.00066342	0.00039404	0.00115	0.00051518	0.0007427	0.001043	0.0011388	0.00075399	0.00055224	0.00081334	Y	Y	0.000571208	0.000219558	0.000780658	0.000239232	0.000675933	0.00024903
Ribosome-binding protein 1	Q9P2E9	RRBP1	37.1538	6.42926	0.338731	0.0356512	0.00063346	0.00054591	0.00061115	0.00061887	0.00034797	0.0008308	0.00062274	0.00051259	0.00058448	0.00076454	0.00071003	0.00051076	0.00044719	0.00074793	0.0008225	0.00058198	0.00092494	0.00043447	0.00098357	0.00049209	0.00080029	0.00080102	0.00093837	0.00060462	0.00063197	0.00098292	Y	Y	0.000595422	0.000129078	0.000749744	0.00018589	0.000672583	0.00017543
Plasminogen	P00747	PLG	22.2308	10.2891	0.430508	0.17495	0.00059311	0.0002086	0.00082744	0.00049101	0.00088106	0.00019438	0.0010545	2.7455e-05	0.00050421	0.00022045	2.8912e-05	0.0015208	5.7134e-05	0.00090891	0.00053494	0.0019808	0.00092343	0.0011688	0.00028927	0.0013008	8.9093e-05	0.00058798	0.0005032	0.0005185	0.0018951	0.00016066	Y	Y	0.000508389	0.000457129	0.000835499	0.000608865	0.000671944	0.000553234
60S ribosomal protein L30	P62888	RPL30	3.42308	0.757526	0.440962	0.0727414	0.00047071	0.00076185	0.00067647	0.0010324	0.00055408	0.00098578	0.00072718	0.0008702	0.00069759	0.00080512	0.0012727	0.00043947	0.0010564	0.00028837	0.00044328	0.00063901	0.00033355	0.00048427	0.00077092	0.00044693	0.00079867	0.00035498	0.00049075	0.0011447	0.00033935	0.0005658	Y	Y	0.00079615	0.000243904	0.000546198	0.000241496	0.000671174	0.0002698
26S proteasome non-ATPase regulatory subunit 7	P51665	PSMD7	8.76923	1.7506	0.442	0.0924333	0.00056387	0.00054082	0.00077573	0.00076949	0.00086533	0.00079697	0.00097711	0.0003775	0.00065277	0.00061236	0.00081314	0.00076042	0.00076773	0.00065507	0.00068834	0.0010962	0.001026	0.00076394	0.00054726	0.00051555	0.00016199	0.00031499	0.00059997	0.00046433	0.00060224	0.00064264	Y	Y	0.000713326	0.000158274	0.000621425	0.000252102	0.000667375	0.000211487
Macrophage mannose receptor 1	P22897	MRC1	40.8846	10.3163	0.403346	0.0710087	0.00046008	0.0016591	0.00076446	0.0010437	0.0006652	0.00068776	0.00068512	0.00015656	0.0019785	0.00094933	0.00034581	0.00051198	0.00021455	0.00047376	0.00049891	0.00048789	0.00082108	0.00027625	0.0011308	0.00047655	0.00031992	0.00058412	0.00064171	0.00072759	0.00050479	0.00026813	Y	Y	0.000778627	0.00053303	0.000554731	0.000237817	0.000666679	0.000420189
Eukaryotic translation initiation factor 3 subunit M	Q7L2H7	EIF3M	11.7308	2.29011	0.443846	0.0852055	0.00039803	0.00068604	0.001136	0.00084121	0.00044297	0.00037047	0.00054302	0.00029731	0.0003705	0.00076038	0.00093925	0.00055741	0.00060323	0.00076257	0.0010223	0.001097	0.00080339	0.00056254	0.0004741	0.00066994	0.00047362	0.00052757	0.00088862	0.00068718	0.0009565	0.00041754	Y	Y	0.000611217	0.000251587	0.000718682	0.000224477	0.00066495	0.000239942
Vacuolar protein sorting-associated protein 29	Q9UBQ0	VPS29	5.15385	0.674822	0.347462	0.0420345	0.0005205	0.00058454	0.00062472	0.0006197	0.0009803	0.0007613	0.0010502	0.00070259	0.0002805	0.00036338	0.00093288	0.00069421	0.00098532	0.0005102	0.00070023	0.00070659	0.0008079	0.00067999	0.00041753	0.0004589	0.00050466	0.00041122	0.000379	0.0011366	0.00096491	0.00050051	Y	Y	0.000700011	0.000239375	0.000629095	0.000231995	0.000664553	0.000233765
Proteasome subunit beta type-3	P49720	PSMB3	5.65385	1.41258	0.381615	0.069009	0.00033007	0.00088528	0.0010217	0.0010424	0.0007149	0.00033794	0.00072845	0.00086784	0.00067594	0.00070974	0.0013423	0.00052388	0.0011852	0.00058238	0.0005595	0.00059745	0.00065489	0.00072444	0.00018534	0.00043875	0.00041603	0.00016595	0.0002753	0.00097849	0.00053937	0.0007935	Y	Y	0.000797357	0.000303951	0.000531645	0.000236239	0.000664501	0.000299149
40S ribosomal protein S2	P15880	RPS2	8.46154	0.904689	0.352269	0.0278015	0.00048497	0.00093977	0.0011846	0.00089142	0.00065242	0.00062335	0.00083585	0.00062617	0.00049782	0.00060944	0.001039	0.0004959	0.00069102	0.00056592	0.00076117	0.00064791	0.00058911	0.00046462	0.00054032	0.00076744	0.00064933	0.00053409	0.00049224	0.00051346	0.00057717	0.00059959	Y	Y	0.000736287	0.000222836	0.00059249	9.36055e-05	0.000664388	0.000182802
Histone H2A type 1-B/E	P04908 (+1)	H2AC4	2.88462	1.45126	0.3155	0.154073	0.00078075	0.00057767	0.00064445	0.00068493	0.00083325	0.00053291	0.00073517	0.00017107	0.0007854	0.00035611	0.0016663	0.00034016	0.00035599	0.0007653	0.00088229	0.0007537	0.000836	0.00066639	0.00063326	0.00034594	0	0.00057571	0.00057883	0.0021699	0.00010006	0.00050051	Y	Y	0.000651089	0.000368272	0.00067753	0.000521513	0.00066431	0.000442527
EH domain-containing protein 1	Q9H4M9	EHD1	20.6154	4.01075	0.5615	0.100119	0.00082364	0.0005508	0.00049308	0.00052246	0.00073981	0.00074302	0.00081657	0.00070797	0.00038241	0.00050778	0.00037277	0.00059151	0.00049832	0.00055893	0.00071596	0.00065367	0.0006824	0.00095021	0.00062851	0.00095045	0.00095828	0.00071351	0.00059888	0.00062215	0.00082825	0.00064579	Y	Y	0.000596165	0.000154419	0.000731307	0.000142266	0.000663736	0.000160964
Signal peptidase complex catalytic subunit SEC11C	Q9BY50	SEC11C	5.96154	1.61197	0.394192	0.1265	0.00045815	0.00035853	0.00062335	0.00064926	0.00063056	0.00075445	0.00096443	0.00037643	0.00041783	0.00034445	0.00033542	0.00059225	0.00057245	0.00075999	0.00089607	0.00095685	0.00086572	0.00093464	0.00075859	0.00066922	0.0004442	0.00070873	0.0010124	0.00052237	0.00094853	0.00057611	Y	Y	0.000544428	0.00018667	0.00077334	0.000181834	0.000658884	0.00021499
Adenylate cyclase type 3	O60266	ADCY3	29.2308	8.7832	0.331346	0.0879645	0.00057965	0.00032822	0.00048125	0.00024907	0.00034533	0.00064412	0.00054302	0.00024785	0.00021675	0.00044514	0.00015353	0.00046938	0.00022249	0.0010726	0.00084107	0.00091536	0.00097795	0.00075186	0.0010683	0.0012804	0.00098064	0.00095158	0.00070709	0.00083835	0.0010973	0.00066546	Y	Y	0.000378908	0.000158088	0.000934458	0.00017398	0.000656683	0.000326758
Cytoplasmic aconitate hydratase	P21399	ACO1	23.6154	3.57857	0.402346	0.0549275	0.00031968	0.00095736	0.00074045	0.0010149	0.00046589	0.00046048	0.00046362	0.00081299	0.00063988	0.00090759	0.0010669	0.00040505	0.00097606	0.00052225	0.00058775	0.00064751	0.00068316	0.00046636	0.00049151	0.00064318	0.00090032	0.00055869	0.0005784	0.0006064	0.00053409	0.00057089	Y	Y	0.000710065	0.000263898	0.00059927	0.000109717	0.000654668	0.000205908
ADP-ribosylation factor-like protein 15	Q9NXU5	ARL15	6	1.93907	0.513308	0.125924	0.0008624	0.0003988	0.00026401	0.00037828	0.00034359	0.00074094	0.00052705	0.00054506	0.00032175	0.00064838	0.0001148	0.00071225	0.00036864	0.00094287	0.00065595	0.0004803	0.00081479	0.000546	0.00074501	0.0012597	0.0014793	0.0012007	0.00076846	0.00070674	0.0007652	0.00041464	Y	Y	0.000478919	0.000215263	0.000829205	0.000315275	0.000654062	0.000319148
Dynein light chain 2, cytoplasmic	Q96FJ2	DYNLL2	3.46154	0.646886	0.532385	0.0962185	0.00076028	0.00056252	0.00053791	0.00066697	0.00042957	0.00035382	0.00073827	0.00074961	0.00057361	0.00066878	0.00085517	0.00035491	0.00064998	0.00096881	0.00085916	0.00055046	0.0009338	0.00055622	0.00071153	0.00064967	0.00066342	0.00045868	0.0004932	0.00035216	0.0011693	0.00073109	Y	Y	0.0006078	0.000157824	0.000699808	0.00023139	0.000653804	0.000199642
Glycerol-3-phosphate acyltransferase 4	Q86UL3	GPAT4	14.1538	3.04227	0.342577	0.0598787	0.00040065	0.00030192	0.0003937	0.00032544	0.00037729	0.00066295	0.00069426	0.00034138	0.00035186	0.00063815	0.00032098	0.00059571	0.00038058	0.00072726	0.00093625	0.00067147	0.00065892	0.00059708	0.00095822	0.00098623	0.0010503	0.0008654	0.0010589	0.00087978	0.0011268	0.00067065	Y	Y	0.00044499	0.000145071	0.000860558	0.000177329	0.000652774	0.000264758
Ras-related protein Rap-1A	P62834	RAP1A	3.92308	0.744208	0.713731	0.0960785	0.0011768	0.00071423	0.00065046	0.00048392	0.0010043	0.0015745	0.00087651	0.0007856	0.001308	0.00053915	6.3637e-05	0.001133	0.00040871	0.00068489	0.00024242	0.00023297	0.00048642	0.00040356	0.00099807	0.00059357	0.00067744	0.00055466	0.00020448	0.00023847	0.00053023	0.00038899	Y	Y	0.000824524	0.000412691	0.000479705	0.00023026	0.000652115	0.000371637
Proteasome activator complex subunit 1	Q06323	PSME1	8.46154	2.67179	0.449462	0.126342	0.00065219	0.0011058	0.0011536	0.0014304	0.00092124	0.00035411	0.00045579	0.0011387	0.00041005	0.0013015	0.0015048	0.00035519	0.001301	0.00034628	0.00087008	0.00046728	0.00023107	0.00032307	0.00025432	0.00020641	0.00042156	8.1974e-05	0.00032738	0.00062936	0.00020897	0.00049649	Y	Y	0.000929567	0.000429674	0.000374173	0.000207798	0.00065187	0.000435367
Transketolase	P29401	TKT	18.5	4.52769	0.531846	0.13148	0.00057564	0.00096432	0.0011911	0.0011434	0.00054208	0.00037404	0.00029722	0.00087455	0.00063214	0.0011359	0.0015882	0.00029407	0.0013835	0.00030874	0.00056254	0.00074705	0.00036942	0.00031784	0.00037609	0.00028874	0.00044228	0.00027303	0.00024157	0.0009458	0.00027144	0.00075198	Y	Y	0.000845858	0.0004268	0.000453578	0.000227272	0.000649718	0.000390178
Elongation factor 1-gamma	P26641	EEF1G	13.1538	0.967153	0.447923	0.0487663	0.00060387	0.00081627	0.00076685	0.00077427	0.00049576	0.00064854	0.00062876	0.00064883	0.00073431	0.00065076	0.00093781	0.00063607	0.00060893	0.00075888	0.00056868	0.00067264	0.00087775	0.0004956	0.0006521	0.00060276	0.0004804	0.00060721	0.00044483	0.00051639	0.00071442	0.00050624	Y	Y	0.000688541	0.000113882	0.000607531	0.000125445	0.000648036	0.000124438
Eukaryotic translation initiation factor 1	P41567	EIF1	5.42308	1.90101	0.6075	0.138111	0.00041916	0.00049843	0.00058253	0.00042025	0.00078944	0.00066882	0.00079291	0.000984	0.00025816	0.00064379	0.00098441	0.00072677	0.00051193	0.00029348	0.0005639	0.00054193	0.00056575	0.00071189	0.00056041	0.0012508	0.0011612	0.00042148	0.00061042	0.00022189	0.0012087	0.00040307	Y	Y	0.000636969	0.000218619	0.000654994	0.000341236	0.000645982	0.000280923
Alpha-crystallin B chain	P02511	CRYAB	5.03846	1.70835	0.352692	0.11726	0.00042532	0.00028608	0.00013678	0.00071233	0.00072822	0.00071977	0.0010923	0.00022238	0.00029172	0.00052908	0.0010037	0.0010108	0.0010247	0.00045481	0.00047335	0.00034993	0.00076716	0.00042432	0.00068754	0.00073423	0.00029991	0.0005443	0.00064498	0.0010388	0.0010778	0.0010783	Y	Y	0.000629475	0.000338238	0.000659648	0.000271213	0.000644562	0.000300763
Alpha-1-antitrypsin	P01009	SERPINA1	11.1538	6.63742	0.339435	0.167263	0.00037232	0.0024553	0.0015748	0.0014911	0.0014787	0	0.00032867	0.00019951	0.0022507	0.00093349	0.00011205	0.00030227	0.00078884	4.7602e-05	0.00057928	0.00087902	0.00068824	0.00051813	0	0.00030739	4.7085e-05	0.00048831	7.5008e-05	0.00011997	0.00031121	0.00028019	Y	Y	0.000945212	0.000829337	0.000333957	0.000278885	0.000639584	0.000681631
Peroxisomal acyl-coenzyme A oxidase 3	O15254	ACOX3	19.8077	7.86902	0.442654	0.162854	0.00015466	0.00012516	0.00051293	0.00031376	5.4617e-05	0.00035089	0.00036693	0.00016679	0.0001667	0.00074638	0.00068583	0.00051441	0.00057022	0.00054956	0.00056438	0.0007961	0.00072149	0.00036244	0.00073277	0.00064246	0.00064668	0.0011178	0.0017468	0.0014955	0.0012079	0.001292	Y	Y	0.000363791	0.000226242	0.000913529	0.000417409	0.00063866	0.000432174
60S ribosomal protein L35	P42766	RPL35	3.26923	0.666795	0.271308	0.0312228	0.00088019	0.00096669	0.00068113	0.00077217	0.00072526	0.0011265	0.00082557	0.000452	0.0010673	0.00048392	0.00042839	0.00056497	0.00065843	0.00053924	0.0010361	0.00089617	0.00083161	0.00035216	0.00072078	0.00026116	0.00016001	0.00033189	0.00045883	0.00050963	0.00042304	0.0004232	Y	Y	0.000740963	0.000227759	0.00053414	0.000262332	0.000637552	0.000262781
DnaJ homolog subfamily C member 5	Q9H3Z4	DNAJC5	4.26923	1.25085	0.275231	0.104356	0.0009227	0.00060052	0.00066491	0.00053964	0.00096545	0.0010815	0.00099554	0.00084237	0.00069983	0.00073483	0.00023655	0.00098908	0.00032138	0.00053597	0.00051492	0.00055671	0.00035517	0.00081256	0.00070362	0.0005516	0.00053014	0.00037799	0.00047505	0.00063318	0.00052559	0.00032862	Y	Y	0.000738023	0.000263657	0.000530855	0.000135194	0.000634439	0.000230866
Peptidyl-prolyl cis-trans isomerase FKBP4	Q02790	FKBP4	14.6923	4.27803	0.453269	0.105201	0.00061916	0.00092712	0.00097781	0.0010734	0.00066635	0.00060373	0.00044246	0.00054506	0.00055611	0.00093655	0.0012117	0.00038537	0.00079399	0.00069361	0.00076354	0.00073379	0.00059891	0.00047185	0.00053806	0.00034992	0.0002144	0.00028164	0.00045083	0.00039605	0.00051013	0.00075132	Y	Y	0.000749139	0.000256644	0.000519542	0.000181869	0.000634341	0.000247382
Plasma membrane calcium-transporting ATPase 2	Q01814	ATP2B2	31.1923	8.96223	0.326808	0.0888477	0.0005607	0.00015607	0.00028886	0.00010984	0.00024093	0.00063842	0.0005238	0.00058146	0.00036377	0.00037776	0.00012246	0.00058447	0.00020943	0.00089111	0.00045625	0.00057642	0.00063775	0.00076167	0.0011361	0.0010596	0.0019001	0.0010838	0.00065078	0.00071611	0.00098898	0.00085325	Y	Y	0.000365998	0.000192878	0.000900917	0.000366381	0.000633457	0.000395836
Actin-related protein 2/3 complex subunit 4	P59998	ARPC4	5	1.32665	0.44	0.0991915	0.0005236	0.00048425	0.00049868	0.0010953	0.000531	0.00041237	0.0011733	0.00086042	0.00026046	0.00082669	0.0014288	0.00097768	0.0012396	0.00047376	0.00060687	0.00040096	0.00038053	0.00051566	0.00056541	0.00026769	0.0002343	0.00064798	0.00055988	0.000597	0.00046459	0.00042603	Y	Y	0.000793242	0.000368685	0.000472358	0.000128116	0.0006328	0.000316063
CD9 antigen	P21926	CD9	3.80769	0.849434	0.240923	0.0339033	0.00074194	0.00041171	0.00036745	0.00067692	0.00086636	0.00077344	0.00083835	0.00082907	0.00051179	0.00049311	0.00035949	0.00085894	0.00058355	0.00052363	0.00033537	0.00042974	0.00075706	0.00062422	0.00063881	0.00078898	0.00071935	0.00059683	0.00033003	0.00087978	0.00065613	0.00079907	Y	Y	0.000639394	0.000193672	0.000621462	0.000175483	0.000630428	0.000181298
Ras-related protein Rab-6D	Q53S08	RAB6D	1.84615	0.367946	0.126208	0.0272803	0.00090575	0.00046812	0.00032984	0.00044404	0.00070242	0.00096702	0.00065847	0.0011382	0.00080395	0.00044264	0.00034575	0.00089537	0.0004555	0.00052225	0.00047665	0.00043397	0.00042788	0.00082831	0.00062329	0.00088527	0.0005424	0.00069645	0.000395	0.00039486	0.00084504	0.00074289	Y	Y	0.000658236	0.00026481	0.000601097	0.000180202	0.000629667	0.00022382
14 kDa phosphohistidine phosphatase	Q9NRX4	PHPT1	3.92308	0.89098	0.477231	0.0586108	0.00064958	0.00065084	0.00052661	0.00052237	0.00050976	0.00070538	0.00057343	0.00088954	0.00035006	0.00037036	0.00051521	0.00035377	0.00069418	0.00053061	0.0006627	0.00068587	0.0008183	0.00074255	0.00060793	0.00066815	0.00078726	0.00065317	0.00065215	0.00040118	0.00098864	0.00083286	Y	Y	0.000562392	0.000156458	0.000694721	0.000146508	0.000628556	0.000163113
Ubiquitin-conjugating enzyme E2 L3	P68036	UBE2L3	4.11538	0.90893	0.442423	0.0884684	0.00048332	0.0012597	0.001088	0.001272	0.00045514	0.00032717	0.00038787	0.001083	0.00028414	0.00060123	0.0012165	0.0003692	0.00090153	0.00060296	0.00066203	0.00051695	0.00049815	0.00052236	0.00045233	0.00037546	0.00042601	0.00039763	0.0004479	0.00061056	0.00038012	0.00071827	Y	Y	0.000748369	0.000392652	0.000508518	0.000110826	0.000628443	0.000307989
Transmembrane emp24 domain-containing protein 9	Q9BVK6	TMED9	6.57692	0.945434	0.353731	0.0585652	0.00074863	0.00047934	0.00033104	0.00047994	0.00051518	0.0011256	0.00058462	0.00033121	0.00074482	0.00045028	0.00042353	0.00064518	0.00044309	0.00073382	0.00056942	0.00059935	0.0006801	0.0005793	0.0011048	0.0007108	0.00033501	0.00072381	0.00090724	0.00069353	0.00058123	0.00080295	Y	Y	0.000561728	0.000216312	0.000693951	0.000184453	0.000627839	0.000208173
ATP-binding cassette sub-family D member 3	P28288	ABCD3	20	7.07107	0.42875	0.14678	0.00020536	0.0002564	0.00064473	0.00030626	7.7353e-05	0.00034405	0.00043508	0.00021935	0.00014387	0.00065232	0.00048863	0.00046014	0.00046524	0.00081524	0.00087991	0.0011337	0.00064027	0.00046011	0.0005093	0.0004387	0.00079642	0.00096017	0.001551	0.0010939	0.0011942	0.0011355	Y	Y	0.000361445	0.000181189	0.000892955	0.000329864	0.0006272	0.000376083
40S ribosomal protein S9	P46781	RPS9	7.07692	1.05539	0.239538	0.036171	0.0006627	0.00090322	0.00098708	0.0010097	0.0006569	0.00055189	0.0006158	0.00051584	0.00048871	0.00085226	0.00099589	0.0003582	0.00083492	0.00041026	0.00045984	0.00075759	0.00072498	0.00060604	0.00042435	0.00046363	0.00054107	0.00038578	0.00032323	0.00051699	0.00063701	0.00060371	Y	Y	0.000725624	0.000217503	0.000527268	0.00013262	0.000626446	0.00020342
Retinol dehydrogenase 11	Q8TC12	RDH11	10.8462	1.68979	0.551731	0.0797343	0.0002979	0.00033455	0.00033873	0.00042934	0.0004809	0.00061396	0.00052595	0.00027973	0.00034401	0.00066551	0.00047868	0.00045691	0.00054574	0.00068829	0.00082156	0.00061623	0.00074384	0.00052539	0.00077664	0.00074751	0.00076333	0.00074885	0.0011634	0.001025	0.00077723	0.0010844	Y	Y	0.000445532	0.000122244	0.000806282	0.000181685	0.000625907	0.000238441
60S ribosomal protein L27	P61353	RPL27	3.76923	0.764601	0.310192	0.0505846	0.00069655	0.0009203	0.00079203	0.0008293	0.00056223	0.0011114	0.00057097	0.00085847	0.00075075	0.00063217	0.00068878	0.00083612	0.00063803	0.00034138	0.00037483	0.00063039	0.00051708	0.0005005	0.00060532	0.00037791	0.00082006	0.00030017	0.00027665	0.0005531	0.00047825	0.00057412	Y	Y	0.000760546	0.00015431	0.000488443	0.000153684	0.000624495	0.000204981
ATP-citrate synthase	P53396	ACLY	28.1154	8.66869	0.394	0.125577	0.0004425	0.00096059	0.0010381	0.00059307	0.00032988	0.00022309	0.00019531	0.00018684	0.00054317	0.0010272	0.0015368	0.00017787	0.00084591	0.00075302	0.00089128	0.0011569	0.00046452	0.00034284	0.00025882	0.00021007	0.00039923	0.00049437	0.00076319	0.00092233	0.00056712	0.00088056	Y	Y	0.000623102	0.000427333	0.000623404	0.000292404	0.000623253	0.00035874
Plasma membrane ascorbate-dependent reductase CYBRD1	Q53TN4	CYBRD1	5.69231	1.4634	0.192977	0.0448255	0.0005205	0.00043763	0.00020924	0.00029058	0.0010694	0.001013	0.00045948	0.00040822	0.0010455	0.00055498	0.0001433	0.00072892	0.00044498	0.00062616	0.00053472	0.00044965	0.00031294	0.0010385	0.001085	0.00062898	0.00052759	0.00099916	0.00057006	0.0007452	0.0004321	0.00086452	Y	Y	0.000563518	0.000311043	0.000678045	0.00024897	0.000620781	0.000282139
Probable cation-transporting ATPase 13A4	Q4VNC1	ATP13A4	27.3077	8.68916	0.337462	0.0969879	0.00044695	0.00036627	0.00067547	0.00014393	0.00031966	0.00037388	0.00037458	0.0001441	0.00015854	0.00045343	0.00013706	0.00031164	0.00025635	0.00078194	0.0011082	0.0011777	0.00070023	0.00098821	0.00083128	0.00097228	0.0011135	0.00085332	0.00079694	0.00074949	0.00098977	0.00086502	Y	Y	0.000320143	0.000156498	0.000917529	0.000152305	0.000618836	0.000340113
ADP-ribosylation factor 6	P62330	ARF6	5.30769	1.64364	0.388769	0.114432	0.00038666	0.00057216	0.00013678	0.00020352	0.00050976	0.00093571	0.00071679	0.00098485	0.00066679	0.00034012	6.691e-05	0.00083028	0.00059501	0.00045481	0.00043694	0.00041992	0.00025572	0.00084863	0.0010494	0.0014685	0.0012371	0.0007387	0.00053748	0.00039402	0.00063184	0.0005949	Y	Y	0.000534257	0.000296325	0.000697535	0.000361194	0.000615896	0.000334217
GDP-L-fucose synthase	Q13630	GFUS	7.34615	1.71912	0.431269	0.0852162	0.0006113	0.00099427	0.00072705	0.00092462	0.00071461	0.0003924	0.00039077	0.0011604	0.00059071	0.00067989	0.0020792	0.00045264	0.00081095	0.00020662	0.00045657	0.00051509	0.00027882	0.00046265	0.00029592	0.00036026	0.00055182	0.00025435	0.00035163	0.00066395	0.00042551	0.00062837	Y	Y	0.000809908	0.000445259	0.000419351	0.000144069	0.00061463	0.000380506
Alpha/beta hydrolase domain-containing protein 17C	Q6PCB6	ABHD17C	8.38462	2.63935	0.545154	0.17064	0.00026737	0.00022826	0.00036378	0.0002526	0.00023241	0.00051686	0.00047205	0.00025348	0.000133	0.00062316	0.00012457	0.00048004	0.000211	0.00072576	0.00085219	0.00050256	0.00071897	0.0006771	0.0009624	0.00093732	0.0016152	0.0010754	0.00085769	0.00072402	0.0011862	0.00096908	Y	Y	0.000319891	0.000156572	0.000907992	0.000279767	0.000613941	0.000373177
Gamma-soluble NSF attachment protein	Q99747	NAPG	10.7308	2.96051	0.454158	0.0936377	0.00045544	0.00046133	0.00032606	0.00022831	0.00038804	0.00084781	0.00053606	0.00074841	0.00070125	0.00046634	0.00013135	0.00087066	0.00053769	0.00055272	0.00042889	0.00052995	0.00086059	0.00063466	0.00097424	0.00086484	0.00098828	0.00085048	0.00070344	0.00040182	0.00087557	0.00058393	Y	Y	0.000515288	0.000226821	0.000711493	0.000202855	0.000613391	0.000233358
ELMO domain-containing protein 2	Q8IZ81	ELMOD2	9.57692	1.94264	0.413231	0.085729	0.00090066	0.00044853	0.00059229	0.00042545	0.00065242	0.00079531	0.00083585	0.00049334	0.00044804	0.00067715	0.00015985	0.00081931	0.00025666	0.00083756	0.00060894	0.00060611	0.00074185	0.00082365	0.0008429	0.00061395	0.0007389	0.0007663	0.00053504	0.00025673	0.00071036	0.00035531	Y	Y	0.000577297	0.000229822	0.000649046	0.000181584	0.000613172	0.000206199
60S ribosomal protein L6	Q02878	RPL6	6.96154	1.24838	0.280885	0.0342267	0.00058737	0.00043459	0.00037401	0.00074201	0.00061949	0.00091846	0.00085036	0.00069495	0.00073437	0.00055113	0.00065051	0.00065806	0.00066284	0.00062181	0.00055313	0.00059537	0.00055495	0.00051566	0.00076958	0.00051307	0.00052393	0.00042524	0.00047901	0.00045707	0.00079044	0.00061	Y	Y	0.000652165	0.000149217	0.000569943	0.000109609	0.000611054	0.000134952
Tryptophan--tRNA ligase, cytoplasmic	P23381	WARS1	14.2308	4.09202	0.506385	0.138079	0.00028732	0.0011294	0.00091478	0.00092003	0.00073054	0.00034766	0.00038046	0.0010269	0.00071227	0.0013199	0.0010441	0.00036214	0.00087202	0.0003943	0.00087937	0.00050707	0.00038005	0.0004861	0.00018823	0.00045013	0.00050144	0.00020224	0.00045266	0.00054566	0.00040047	0.00044207	Y	Y	0.000772886	0.000336748	0.000448445	0.0001686	0.000610666	0.00030894
Scavenger receptor class B member 1	Q8WTV0	SCARB1	9.34615	2.31417	0.280996	0.0572359	0.0009071	0.00062354	0.00057457	0.00045166	0.00096964	0.00059329	0.00087651	0.00051366	0.00054169	0.00039537	8.485e-05	0.00080111	0.00028295	0.00091319	0.00048483	0.00065454	0.00076438	0.00095285	0.00055066	0.0010242	0.0006299	0.00049303	0.00037488	0.00031797	0.00064806	0.00041256	Y	Y	0.000585842	0.000256112	0.000632388	0.00022631	0.000609115	0.000237975
Dolichol-phosphate mannosyltransferase subunit 1	O60762	DPM1	8.30769	2.03508	0.408423	0.0777895	0.00039037	0.00024069	0.00048334	0.00057078	0.00049015	0.00072669	0.00064327	0.00021383	0.00047685	0.00043242	0.00040532	0.00048595	0.00037824	0.00053571	0.00073524	0.00080081	0.00068847	0.0006188	0.00097424	0.00037065	0.00047942	0.00068038	0.0013988	0.00098849	0.00080052	0.00082585	Y	Y	0.000456762	0.000142372	0.000761337	0.000262428	0.000609049	0.000258661
Myeloid-associated differentiation marker	Q96S97	MYADM	4.61538	1.74532	0.239092	0.084839	0.00077752	0.00042757	0.00033452	0.00038714	0.00098943	0.00068457	0.00070492	0.00062157	0.00052093	0.00028754	1.8182e-05	0.00062781	0.00030541	0.00094752	0.00053431	0.0006276	0.00071474	0.00080712	0.00068832	0.0010176	0.00091684	0.00061277	0.0006037	0.00023361	0.00078778	0.00062642	Y	Y	0.000514393	0.000255277	0.00070141	0.000204364	0.000607902	0.000245806
ADP-ribosylation factor-like protein 4A	P40617	ARL4A	3.88462	1.10732	0.301731	0.0749125	0.00043982	0.0003129	0.00035905	0.00035616	0.00038232	0.00053533	0.00038826	0.00033358	0.00025526	0.00062828	0.00014637	0.00034745	0.0006074	0.00086224	0.00057349	0.00055114	0.00089502	0.0006188	0.0012982	0.00077095	0.00068885	0.00091851	0.0010033	0.00078356	0.00094311	0.0007808	Y	Y	0.000391706	0.000134851	0.000822152	0.000202174	0.000606929	0.000276626
Heat shock protein HSP 90-beta	P08238	HSP90AB1	18.0769	3.26096	0.503462	0.054591	0.00048599	0.00086437	0.00085961	0.00076251	0.00049286	0.00056543	0.00042902	0.00036091	0.00062454	0.0008678	0.00085717	0.00050609	0.00091886	0.00058631	0.0007393	0.00082046	0.00055629	0.00049572	0.00051605	0.00046143	0.00034434	0.00031952	0.00048502	0.00058009	0.00067378	0.00060214	Y	Y	0.000661166	0.000199181	0.000552342	0.000141656	0.000606754	0.000178197
V-type proton ATPase 16 kDa proteolipid subunit	P27449	ATP6V0C	2	0	0.316	1.13221e-16	0.00030558	0.000323	0.00019304	0.00038297	0.00053442	0.00016253	0.00053952	0.0005739	9.4103e-05	0.00029867	0.00022663	0.00036681	0.00041053	0.0009414	0.00057554	0.00090869	0.00065992	0.00079845	0.00077625	0.00099477	0.00093117	0.0010096	0.00097094	0.00076839	0.00088122	0.0010914	Y	Y	0.000339362	0.000149845	0.000869826	0.000147139	0.000604594	0.000307135
CDC42 small effector protein 2	Q9NRR3	CDC42SE2	1.30769	0.549125	0.352962	0.216962	0.00072498	0.000149	0.00021372	0.000212	0.00060685	0.0019494	0.00049777	0.001059	0.00078139	0.00031493	0.0001394	0.0015041	0.00048207	0.00023688	0.00015172	0.00014581	0.00038053	0.00051566	0.0010554	0.0011472	0.00093722	0.00056698	0.00022395	7.4624e-05	0.00077431	0.00085207	Y	Y	0.000664201	0.000552636	0.000543258	0.000374778	0.000603729	0.00046671
Transmembrane protein 14C	Q9P0S9	TMEM14C	2.92308	1.01678	0.488012	0.15732	0.00054374	0.0002235	0.00026715	0.000265	0.00091028	0.00028116	0.00074666	0.0002482	6.5116e-05	0.00017715	0.00062728	0.00016921	0.0001033	0.0011252	0.00051204	0.0010389	0.0005708	0.0010497	0.0011874	0.00074571	0.00046861	0.00030374	0.0011198	0.0013432	0.00069688	0.00087143	Y	Y	0.00035598	0.000263784	0.000848724	0.000323002	0.000602352	0.00038289
Poly(rC)-binding protein 1	Q15365	PCBP1	8.34615	1.26309	0.450731	0.063007	0.00058922	0.00050978	0.000706	0.00073367	0.00039377	0.00054842	0.0003188	0.00042166	0.00047118	0.00061305	0.001069	0.00037265	0.00077997	0.00055893	0.00053697	0.00086009	0.00062852	0.00050407	0.00067595	0.00055944	0.00053442	0.00049691	0.00047558	0.0006691	0.000676	0.00091386	Y	Y	0.000579013	0.000205853	0.000622295	0.000136547	0.000600654	0.00017256
Allograft inflammatory factor 1-like	Q9BQI0	AIF1L	4.96154	2.6303	0.400269	0.186752	0.00040599	0.00079269	0.0010772	0.0011872	0.00033984	0.00054583	0.0011947	0.00081541	0.00058344	0.00066135	0.0011709	0.00075808	0.0011184	0.00044217	0.001062	0.00020413	0.00055406	0.00012376	0.00084434	0.00017132	0	0.00031751	0.00012541	0	0.00039025	0.00069405	Y	Y	0.00081931	0.000305016	0.000379154	0.000330565	0.000599232	0.00038403
14-3-3 protein gamma	P61981	YWHAG	8.42308	0.945434	0.534154	0.073982	0.00068487	0.00083609	0.00065414	0.00043259	0.00079972	0.00038247	0.00060458	0.00069777	0.00029526	0.00050873	0.00061628	0.00058825	0.00056209	0.00085929	0.00077394	0.0006942	0.00049177	0.00060126	0.00038457	0.0007543	0.0007437	0.00055092	0.0004062	0.00055832	0.00063199	0.00044783	Y	Y	0.000589449	0.000156065	0.000607561	0.00015113	0.000598505	0.000150797
Elongation factor 1-delta	P29692	EEF1D	7.34615	1.85348	0.386385	0.0813605	0.0003612	0.0007572	0.0005537	0.00065487	0.00070295	0.00076204	0.00087154	0.00075183	0.00075266	0.00061193	0.00054171	0.00078686	0.00086463	0.00030685	0.00040818	0.00039227	0.00070527	0.00063861	0.00078876	0.00073162	0.00044359	0.00060532	0.00033473	0.00026769	0.00062496	0.00027787	Y	Y	0.00069024	0.000143313	0.000501978	0.000186231	0.000596109	0.000189
Copine-3	O75131	CPNE3	14.7308	1.82335	0.411231	0.0465079	0.00059223	0.00054772	0.00057948	0.00058587	0.00035597	0.00039876	0.00068965	0.0005073	0.0005025	0.0006281	0.0004252	0.00084702	0.00040935	0.00070402	0.00058144	0.00059299	0.00057144	0.00054159	0.0006368	0.00066997	0.0006475	0.00065884	0.00080573	0.00065369	0.00067828	0.00067854	Y	Y	0.000543781	0.000134543	0.000647756	6.78632e-05	0.000595768	0.000117091
F-actin-capping protein subunit beta	P47756	CAPZB	7.65385	1.93788	0.424731	0.0604341	0.00034199	0.00049703	0.00071292	0.00066433	0.00039106	0.00056841	0.00051754	0.00052184	0.0005529	0.00071626	0.0011836	0.00061577	0.00085623	0.00069439	0.00085115	0.00039794	0.0005539	0.00026807	0.00084587	0.00039429	0.00023684	0.00061406	0.00061122	0.00076941	0.00039918	0.0007047	Y	Y	0.000626145	0.00021698	0.000564694	0.000208942	0.000595419	0.000211035
6-phosphogluconate dehydrogenase, decarboxylating	P52209	PGD	14.2692	3.06669	0.481654	0.095126	0.00039226	0.00054418	0.00065665	0.00057763	0.00042216	0.00065197	0.00025971	0.00035683	0.00061908	0.00086263	0.0014667	0.00024851	0.00091024	0.00031584	0.00052771	0.00051983	0.00042355	0.0004484	0.00049822	0.00061186	0.00069273	0.00049303	0.00050633	0.00099932	0.00065985	0.00079481	Y	Y	0.000612965	0.000328805	0.000576268	0.000177834	0.000594617	0.000259662
Ras-related protein Rab-6A	P20340	RAB6A	5.76923	2.48689	0.418192	0.154773	0.00055303	0.00030087	0.00017262	0.00014269	0.00073522	0.0016048	0.0006605	0.0014968	0.00087656	0.00028616	0.00025333	0.0012149	0.00033374	0.00035076	0.00015318	0.0003533	0.00039956	0.00068424	0.00085246	0.0010193	0.00063082	0.00052337	0.00039192	0.00042192	0.00059413	0.00037539	Y	Y	0.00066394	0.000500857	0.000519258	0.00023399	0.000591599	0.000390045
Voltage-dependent anion-selective channel protein 1	P21796	VDAC1	8.42308	2.78816	0.471692	0.144844	0.00045429	8.8453e-05	0.0002326	0.00056634	0.0012384	0.0007344	0.00042214	0.00019645	0.00054118	0.00023369	0.000331	0.00055807	0.00024529	0.00049217	0.00024768	0.00064917	0.0011973	0.0013994	0.00080556	0.00034052	0.00023182	0.00052892	0.00068689	0.0018385	0.00036773	0.00073574	Y	Y	0.000449408	0.000300264	0.000732415	0.000480455	0.000590912	0.000418213
Dehydrogenase/reductase SDR family member 7B	Q6IAN0	DHRS7B	7.88462	1.88312	0.289962	0.069633	0.00035394	0.00025032	0.0004235	0.00034703	0.00015685	0.0008139	0.00047786	0.00017107	0.00038148	0.00056978	0.00055844	0.00069977	0.00058738	0.00057142	0.00045095	0.00064065	0.00094419	0.00039984	0.0008963	0.00059304	0.00042391	0.00073272	0.0010805	0.0011765	0.00066043	0.00092095	Y	Y	0.000445486	0.000197724	0.000730108	0.000253231	0.000587797	0.000265722
60S ribosomal protein L22	P35268	RPL22	3.76923	1.30561	0.413154	0.0793658	0.00068722	0.00092893	0.00079478	0.00074201	0.00089605	0.00083646	0.00046666	0.00086869	0.00079767	0.00098169	0.00086905	0.0005429	0.00090387	0.00025909	0.00029869	0.0003349	0.00024973	0.00053178	0.00019789	0.00055211	0.00041003	0.00031893	0.00034293	0.00039178	0.00040651	0.00066084	Y	Y	0.000793537	0.000150901	0.00038117	0.00013284	0.000587353	0.000252215
Vesicular integral-membrane protein VIP36	Q12907	LMAN2	12.1538	2.64866	0.484462	0.0813979	0.00060822	0.00040431	0.00040343	0.00048356	0.00060856	0.00051304	0.00082216	0.00026549	0.00051215	0.00053874	0.00046048	0.00047912	0.00032499	0.00067071	0.00085916	0.00070527	0.00064648	0.00086909	0.00053364	0.00046921	0.00036857	0.00063069	0.0010745	0.0006515	0.00073081	0.00062143	Y	Y	0.000494173	0.000139951	0.000679312	0.000181985	0.000586743	0.00018496
Acetyl-CoA acetyltransferase, cytosolic	Q9BWD1	ACAT2	9.65385	2.43216	0.498346	0.099335	0.00020453	0.00072511	0.00060294	0.00077752	0.00049756	0.00049178	0.0003912	0.0011343	0.00080829	0.0010162	0.001283	0.00044556	0.0015008	0.00018378	0.00043337	0.0002468	0.00037037	0.00038967	0.00052639	0.00051785	0.0003305	0.00039418	0.00023693	0.00061579	0.0003932	0.00073753	Y	Y	0.000759907	0.000380879	0.000413566	0.000155934	0.000586737	0.000335398
Cystatin-C	P01034	CST3	3.57692	2.87295	0.330269	0.186206	0.00013904	0.0035577	0.0003279	0.0010978	0.0016585	4.3137e-05	0.00036821	0.00022848	0.0037464	0.0010872	0	0.00043269	0.00067357	0.00018172	0.00021822	0	0.00026272	0.00012715	0.00013012	8.8008e-05	4.4935e-05	0.00046601	0.00012885	4.2935e-05	0	0.00017827	Y	Y	0.00102774	0.00126018	0.000143764	0.000126238	0.000585752	0.00098645
Syntaxin-binding protein 1	P61764	STXBP1	17.1154	3.91231	0.4445	0.0792264	0.00063792	0.00080069	0.0003929	0.00035976	0.00042909	0.00042411	0.00055308	0.00083301	0.00049111	0.00040082	0.00017741	0.00056367	0.0004772	0.00043547	0.00067583	0.00073197	0.00066728	0.00076047	0.00067164	0.00095179	0.00098297	0.00083616	0.00034837	0.00026382	0.00096359	0.00035053	Y	Y	0.000503136	0.000178769	0.000664607	0.000246364	0.000583872	0.000226391
26S proteasome non-ATPase regulatory subunit 6	Q15008	PSMD6	13.6154	4.9886	0.426538	0.14507	0.00024352	0.00061133	0.00086148	0.00073247	0.00049141	0.00029142	0.00066028	0.00010004	0.00026247	0.00049304	0.00096323	0.0001624	0.00050561	0.00066497	0.00081903	0.0011335	0.00088746	0.00068402	0.00027675	0.00061108	0.00028671	0.00047224	0.00075764	0.000564	0.00095306	0.00068579	Y	Y	0.000490669	0.000270193	0.000676635	0.000246206	0.000583652	0.000270425
Lipid droplet-associated hydrolase	Q9H6V9	LDAH	11.6154	2.74338	0.515462	0.121978	0.0012076	0.00048139	0.00062604	0.00049315	0.00094109	0.00048446	0.00071679	0.00032502	0.00020196	0.00054943	0.00016213	0.00069977	0.00030259	0.00099999	0.00072544	0.00094213	0.00076716	0.00085679	0.00044815	0.00088955	0.00036335	0.0004815	0.00027012	0.00042433	0.00064041	0.00016016	Y	Y	0.000553186	0.000293957	0.000613006	0.00027328	0.000583096	0.00027974
Phosphatidylinositol transfer protein beta isoform	P48739	PITPNB	9.23077	2.25047	0.533038	0.135488	0.00064918	0.00078514	0.0004858	0.0005257	0.00098753	0.0006972	0.00083758	0.0011694	0.0002422	0.00063451	0.00030245	0.00051285	0.000555	0.00070976	0.0007054	0.00042934	0.00035385	0.00086768	0.00037388	0.00066379	0.00094413	0.0004017	0.00020825	0.00032383	0.00048002	0.00026411	Y	Y	0.000644965	0.000257654	0.000517365	0.000235523	0.000581165	0.000250449
Immunoglobulin J chain	P01591	JCHAIN	3.84615	1.89087	0.220892	0.135446	0.00046812	0.0011808	0.00097855	0.001008	0.00040075	0.00023766	0.00026297	0.0002098	0.0026145	0.0010815	0.00011046	0.00027812	0.00090956	0.00054229	0.00032061	0.00065475	0.0005629	0.00038918	0.00019914	0.00024244	0.00024757	0.00072745	0.00035494	0.00031539	0.00020453	0.00057292	Y	Y	0.000749292	0.000679504	0.000410316	0.000180195	0.000579804	0.000516807
Acetyl-coenzyme A synthetase, cytoplasmic	Q9NR19	ACSS2	17.1923	2.87081	0.380885	0.0381715	0.0003668	0.00071418	0.00079391	0.00052502	0.00037268	0.00027851	0.00030676	0.00030931	0.00019767	0.0010661	0.0011442	0.00026135	0.00078396	0.00051093	0.00075447	0.00086485	0.00058367	0.00044137	0.00047878	0.00045824	0.00062704	0.00033971	0.00076035	0.00058124	0.00063094	0.00075184	Y	Y	0.000547727	0.000319432	0.000598725	0.000152943	0.000573226	0.000246742
Mesencephalic astrocyte-derived neurotrophic factor	P55145	MANF	5.80769	2.02028	0.362692	0.0949879	0.00044614	0.000447	0.00046032	0.0010111	0.00056017	0.00089972	0.00091896	0.00054985	0.0014025	0.00058141	0.00032168	0.00076363	0.00047677	0.00054664	0.00059519	0.00030283	0.00049177	0.000306	0.00090465	0.0001412	0.00014419	0.00048599	0.00093026	0.0004133	0.00017869	0.00060777	Y	Y	0.000679942	0.000304406	0.000465268	0.000258022	0.000572605	0.000297349
40S ribosomal protein S8	P62241	RPS8	6.26923	1.6866	0.383346	0.082559	0.00074822	0.00078226	0.00071925	0.00077055	0.00067396	0.00081753	0.00040205	0.00048112	0.000561	0.0007631	0.00081627	0.00024297	0.00061185	0.00038265	0.0006127	0.00076548	0.00030735	0.000476	0.00036534	0.00043242	0.00063082	0.00032711	0.00036177	0.00060274	0.00062541	0.00059436	Y	Y	0.000645395	0.000178026	0.000498781	0.000146806	0.000572088	0.000176484
Protein transport protein Sec61 subunit gamma	P60059	SEC61G	1.88462	0.711445	0.291308	0.132299	0.00079606	0.00036812	0.00035201	0.00026189	0.00028112	0.0020376	0.00043921	0.00016352	0.00075075	0.00019452	0	0.0012077	0.00042535	0.00068277	0.00074966	0.00054034	0.00047007	0.000273	0.00149	0.00028344	0.00048239	0.00070039	0.00027665	0.00064528	0.0003826	0.00057412	Y	Y	0.000559835	0.000546103	0.000580824	0.000319191	0.000570329	0.00043837
Keratin, type II cytoskeletal 2 epidermal	P35908	KRT2	16.5769	10.808	0.387231	0.228942	0.0012919	0.00019587	0.00023412	0.0004459	0.00062822	0.001094	0.00082261	0.00033062	0.0025337	0.00024839	9.1622e-06	0.00070193	0.00022632	0.00060202	0.00013961	0.00019167	0.0011605	0.00016462	0.0014568	0.00096519	0.00040041	0.00043655	0.00010795	8.8288e-05	0.00017304	0.00015274	Y	Y	0.000674057	0.000674367	0.000464568	0.000453164	0.000569313	0.00057295
Signal peptidase complex catalytic subunit SEC11A	P67812	SEC11A	3.73077	0.666795	0.224038	0.0527594	0.00052922	0.00027969	0.00040118	0.00033162	0.00056956	0.00070369	0.00073414	0.00046589	0.0002852	0.00029558	0.00065415	0.00070585	0.00045244	0.0004817	0.00046278	0.00051317	0.00050001	0.00072596	0.00070755	0.00057426	0.00058641	0.00060816	0.00087579	0.00070039	0.0007994	0.00083605	Y	Y	0.000492939	0.00016968	0.000643972	0.000139997	0.000568455	0.000170758
Proteasome subunit alpha type-2	P25787	PSMA2	6.07692	0.97665	0.367615	0.0509604	0.00057833	0.0008558	0.00084393	0.00088787	0.00065353	0.00051138	0.00051053	0.00073653	0.00043633	0.00070657	0.00097577	0.00048595	0.00086525	0.0005102	0.00040847	0.00070659	0.00046445	0.00039666	0.00029769	0.00054911	0.00036447	0.00017446	0.00029477	0.00066971	0.00033355	0.00055613	Y	Y	0.000695982	0.000179951	0.000440482	0.000154519	0.000568232	0.000209707
N-acetyl-D-glucosamine kinase	Q9UJ70	NAGK	10.7308	2.10823	0.491192	0.107084	0.00053109	0.00070949	0.00060886	0.0007075	0.00059274	0.00031124	0.00052092	0.00061414	0.00048761	0.00063444	0.0009701	0.00058766	0.00068947	0.00048202	0.00072242	0.00080108	0.0005947	0.00050367	0.00034976	0.00042955	0.00051492	0.00033623	0.00034634	0.00056489	0.00060504	0.00054853	Y	Y	0.000612712	0.000151412	0.000523012	0.000140928	0.000567862	0.000150431
HLA class II histocompatibility antigen, DRB1 beta chain	P01911	HLA-DRB1	5.53846	2.40384	0.434385	0.102733	0.00050876	0.00021174	0.00060742	0.00026779	0.0011498	0.0010891	0.00053894	0.00052252	0.0010967	0.00014918	0.00024211	0.00061748	0.00015223	0.00042389	0.00031142	0.00075972	0.0002163	0.0012097	0.0007142	0.00079703	0.00064125	0.00084408	0.00030646	0.00054201	0.00046459	0.00022015	Y	Y	0.00055029	0.000361413	0.000573138	0.000290785	0.000561714	0.00032159
WD repeat-containing protein 1	O75083	WDR1	14.8846	2.08474	0.4665	0.0515397	0.00048013	0.00072288	0.00059249	0.00060732	0.00048368	0.00066514	0.00041399	0.00057798	0.00056563	0.00076394	0.00088882	0.00030232	0.00085913	0.00058008	0.0004206	0.00069727	0.00048528	0.00042887	0.00054339	0.00040286	0.00050882	0.00049401	0.00048634	0.00052754	0.00042932	0.00067644	Y	Y	0.000609496	0.000170416	0.000513909	9.26004e-05	0.000561703	0.000142939
B-cell receptor-associated protein 31	P51572	BCAP31	5.07692	1.44009	0.250462	0.0380371	0.00060513	0.00022895	0.00046219	0.00033783	0.00038853	0.0010241	0.00067988	0.0003164	0.00059293	0.00034949	0.00040459	0.00074473	0.00058789	0.00045835	0.00044035	0.0003734	0.00080562	0.00052824	0.00087524	0.00047009	0.00037336	0.00074676	0.0007902	0.00073896	0.00071388	0.00055545	Y	Y	0.000517126	0.000217872	0.000605377	0.000177935	0.000561252	0.000200017
Glucosidase 2 subunit beta	P14314	PRKCSH	14.1923	2.66862	0.376923	0.0932467	0.00073047	0.00022519	0.00032868	0.0005284	0.0005672	0.00087075	0.00080322	0.00035801	0.00062156	0.00046345	0.00039918	0.00071788	0.00041633	0.00052759	0.00048273	0.00033635	0.00065383	0.00049222	0.00094749	0.00048671	0.00037276	0.00069584	0.00076008	0.00060548	0.00048042	0.00064081	Y	Y	0.000540794	0.000198323	0.000575562	0.000166154	0.000558178	0.000180125
Guanine nucleotide-binding protein G(s) subunit alpha isoforms XLas	Q5JWF2	GNAS	18.8462	1.68979	0.208154	0.0136285	0.00070471	0.00050088	0.00055976	0.00037208	0.00049771	0.00055267	0.00054721	0.00044498	0.00036571	0.00047194	0.00016373	0.00058483	0.00025661	0.00070995	0.00063905	0.0006673	0.00057333	0.00072203	0.00058624	0.00078061	0.00091101	0.00073484	0.00047771	0.00039896	0.00078402	0.00049569	Y	Y	0.000463294	0.000144538	0.000652365	0.000143159	0.000557829	0.000170762
Glutamate carboxypeptidase 2	Q04609	FOLH1	19.8462	5.03343	0.383462	0.0891768	0.00091122	0.00035045	0.00047874	0.00058569	0.00061171	0.00073897	0.00062918	0.0006375	0.00042786	0.00027336	0.00014832	0.000657	0.00025453	0.00079591	0.00045029	0.00066137	0.00069044	0.00066005	0.00071769	0.00074525	0.00085724	0.00047173	0.00032607	0.00045969	0.00050299	0.00043378	Y	Y	0.000515733	0.000217251	0.000597885	0.000164729	0.000556809	0.000193481
Sodium-dependent phosphate transport protein 2B	O95436	SLC34A2	13.7308	3.18192	0.244115	0.0394384	0.00072568	0.00053511	0.00065046	0.00041294	0.00051714	0.00045638	0.00063195	0.00048344	0.00025367	0.00028754	0.00010182	0.00050356	0.00014252	0.00082667	0.00077573	0.00075438	0.00071342	0.00090577	0.00048642	0.00094972	0.0009508	0.00047331	0.00042713	0.00051783	0.00062214	0.00034891	Y	Y	0.000438632	0.000192673	0.000673248	0.000207604	0.00055594	0.000229822
LRP chaperone MESD	Q14696	MESD	6	1.54919	0.355462	0.0784776	0.00060725	0.00037441	0.00043475	0.00068493	0.00065353	0.00078052	0.0010211	0.00049894	0.000561	0.00039568	0.00045036	0.00072892	0.00046971	0.00045351	0.00065355	0.00041872	0.00040981	0.00037022	0.00062243	0.00030201	0.00036447	0.00066875	0.00083073	0.00050898	0.0006393	0.00052832	Y	Y	0.000589315	0.00018399	0.000520831	0.000153402	0.000555073	0.000169599
Malate dehydrogenase, cytoplasmic	P40925	MDH1	8.15385	2.20349	0.374077	0.0904911	0.00018233	0.0010867	0.00086	0.00076422	0.00041971	0.00050912	0.00021461	0.00098209	0.00052405	0.00079204	0.0019632	0.00028371	0.0010045	0.00021844	0.00036248	0.00038503	0.00036367	0.00020379	0.00030336	0.00011541	0.00054998	0.00016297	0.00043181	0.0011824	0.00013632	0.00042858	Y	Y	0.000737406	0.000479614	0.000372634	0.000276465	0.00055502	0.000426259
Apolipoprotein C-I	P02654	APOC1	2.5	0.860233	0.252038	0.0748762	0.0010598	0.0001508	0.0001442	0.00050063	0.00046062	0.00030352	0.0010075	0.00087078	0.00070294	0.00047809	0	0.00053279	6.9696e-05	0.0011987	0.0005374	0.0003689	0.00061619	0.00059643	0.00076296	0.00069664	0.00086947	0.00073776	0.0003022	7.5524e-05	0.00070528	0.00062715	Y	Y	0.000483182	0.000350158	0.000622662	0.000275747	0.000552922	0.000316873
Fructose-1,6-bisphosphatase 1	P09467	FBP1	11.4231	2.17574	0.407962	0.0513229	0.00038036	0.0007406	0.00069048	0.00080787	0.00062211	0.0005031	0.0005125	0.00077308	0.00075519	0.000587	0.0011605	0.00035512	0.00087285	0.00031397	0.00058442	0.00045294	0.00035937	0.00062246	0.00028103	0.0005132	0.00044643	0.00022143	0.00016697	0.00077892	0.00050032	0.00036576	Y	Y	0.000673905	0.0002177	0.000431325	0.000171447	0.000552615	0.000228381
Copper transport protein ATOX1	O00244	ATOX1	2.69231	1.01071	0.427654	0.191624	0.00029852	0.00082827	0.00035201	0.00043648	0.00056223	0.00037047	0.00026353	0.0013081	0	0.00058355	0.0011193	0.00037161	0.00068056	0.00058523	0.00084336	0.00036022	0.00028204	0.000546	0.00018625	0.00047239	0.00077183	0.00050028	0.00027665	0.00064528	0.0005739	0.0011482	Y	Y	0.000551895	0.000360379	0.000553202	0.000262557	0.000552548	0.000308916
Mitochondrial peptide methionine sulfoxide reductase	Q9UJ68	MSRA	6.07692	0.89098	0.416923	0.0403573	0.00080622	0.00042608	0.00020372	0.00017682	0.00043383	0.0005092	0.00050836	0.00087534	0.00037241	0.00028143	0.00017439	0.00064518	0.00066464	0.00076204	0.00037961	0.00052118	0.0006257	0.00073729	0.00053894	0.00079282	0.00078168	0.00095543	0.00050699	0.00034677	0.00071961	0.0004707	Y	Y	0.000467509	0.000231194	0.000626058	0.000181606	0.000546784	0.000219142
Immunoglobulin gamma-1 heavy chain	P0DOX5		7.15385	3.10731	0.277462	0.111913	0.0004521	0.0010314	0.00046647	0.0012956	0.00073795	0.00019637	0.00050553	9.9058e-05	0.0030212	0.00095741	0.00031294	0.00052058	0.00056688	0.00022158	0.00024126	0.00016367	0.0013242	0.00017916	0.00016924	0.0003291	4.3834e-05	0.00025761	0.00023742	0.00034902	0.0002028	0.0003333	Y	Y	0.000781807	0.000752858	0.000311707	0.000315202	0.000546757	0.000614174
Choline transporter-like protein 2	Q8IWA5	SLC44A2	13.8462	3.89556	0.244769	0.0559895	0.00080508	0.00045207	0.00033057	0.00040359	0.0006408	0.00067797	0.00081223	0.00059849	0.00053716	0.00040281	0.00017415	0.00071585	0.00027039	0.00066702	0.0003159	0.00036431	0.00057048	0.00076254	0.00068169	0.00076439	0.00068765	0.00066496	0.00039969	0.00041731	0.00063568	0.0004516	Y	Y	0.000524705	0.000204214	0.00056794	0.000157342	0.000546322	0.000179963
RNA transcription, translation and transport factor protein	Q9Y224	RTRAF	6.23077	1.63236	0.3434	0.0798839	0.00069329	0.00030777	0.00053956	0.00034059	0.00073121	0.00069691	0.00058753	0.00068356	0.00011956	0.00037946	0.00057587	0.00041425	0.0005927	0.00057084	0.00054842	0.00055215	0.00055021	0.00048185	0.0007786	0.00044761	0.00037642	0.00055769	0.00074528	0.00051381	0.00090632	0.00048	Y	Y	0.000512482	0.000185701	0.000577631	0.000147026	0.000545056	0.000167429
60S ribosomal protein L21	P46778	RPL21	3.42308	0.643309	0.273923	0.0234298	0.00050749	0.00039113	0.00056102	0.00059361	0.00055755	0.0010628	0.00074666	0.00052121	0.001094	0.00053735	0.00029273	0.00055277	0.00075925	0.0005389	0.00035843	0.00038274	0.00055939	0.00054145	0.00067284	0.00044169	0.00057405	0.00025514	0.00027434	0.0003526	0.00048782	0.00044733	Y	Y	0.000629044	0.000233889	0.000452825	0.000124467	0.000540934	0.000204372
Complement C4-B	P0C0L5	C4B	41.1538	15.9491	0.389269	0.131471	0.00069062	0.0010514	0.00055587	0.00129	0.0010121	0.00039001	0.00037675	0.00016577	0.0013089	0.00085703	0.00036927	0.00012316	0.00055062	0.00038031	0.00036537	0.00041434	0.00095675	0.00059254	0.00040305	0.00023945	0.00010909	0.00044474	0.00049978	0.00040256	0.00012307	0.00037682	Y	Y	0.000672423	0.000400605	0.000408298	0.000213609	0.00054036	0.000342158
Protein NDRG1	Q92597	NDRG1	9.61538	1.35873	0.4345	0.0566366	0.00053239	0.00055592	0.00057716	0.00060265	0.00050135	0.00044757	0.00059126	0.0005221	0.00020361	0.00062107	0.00066868	0.00041688	0.00060197	0.00048819	0.00072778	0.00040411	0.00051923	0.00073816	0.00067505	0.00094575	0.00063274	0.00050079	0.00030239	0.0003182	0.00064382	0.00029726	Y	Y	0.000526355	0.000119537	0.000553344	0.000196248	0.000539849	0.000159795
Proteasome subunit beta type-1	P20618	PSMB1	7.19231	2.02028	0.441038	0.110484	0.00058961	0.00088288	0.00099323	0.00093598	0.00058167	0.00052266	0.00054528	0.000669	0.00048418	0.00068605	0.00099602	0.00049805	0.00091213	0.0003853	0.00042304	0.00040656	0.00037138	0.00033379	0.00031532	0.00026658	0.000245	0.00019762	0.00015612	0.00070228	0.00035085	0.00053997	Y	Y	0.000715134	0.000198926	0.000361062	0.000144076	0.000538098	0.0002481
Twinfilin-2	Q6IBS0	TWF2	9.11538	2.02636	0.386962	0.0530988	0.00052348	0.00052001	0.00063443	0.0007654	0.00027387	0.00041506	0.00059904	0.00071686	0.00035525	0.0005685	0.0009562	0.00054304	0.00094479	0.00045611	0.00047471	0.00054395	0.0005129	0.00047872	0.00021774	0.0004418	0.00048875	0.00033142	0.00043122	0.00050291	0.00065228	0.00063389	Y	Y	0.000601225	0.000205121	0.000474338	0.00011329	0.000537782	0.000174764
T-complex protein 1 subunit epsilon	P48643	CCT5	17	3.38231	0.527923	0.095221	0.00035021	0.00078659	0.00080748	0.00068029	0.00056535	0.00020955	0.00039748	0.00018498	0.00029657	0.00068458	0.0013203	0.00036199	0.00069503	0.00066203	0.00073026	0.00069049	0.00075629	0.00049183	0.00030434	0.00030876	0.00031529	0.0004276	0.00048682	0.00052141	0.00042079	0.00051717	Y	Y	0.000564646	0.000313728	0.000510237	0.000158473	0.000537442	0.000245088
Ubiquitin-like protein 3	O95164	UBL3	3.84615	1.66595	0.394346	0.140939	0.00098316	0.00048139	0.00035803	0.00045662	0.0013071	0.0011304	0.00081686	0.00085533	0.00043633	0.00016958	0	0.00086391	0.00029666	0.00039682	0.00027231	0.00041872	0.00021856	0.00095199	0.00059537	0.00054911	0.00056073	0.00046522	0.00026798	0.00016073	0.00044473	0.00050051	Y	Y	0.000627336	0.000393438	0.000446368	0.000204858	0.000536852	0.000320874
Ras-related protein Ral-A	P11233	RALA	3.5	1.06771	0.580462	0.0835307	0.0013467	0.00060758	0.00081339	0.00074921	0.0012373	0.00073375	0.0011019	0.00094459	0.00081427	0.00019263	5.6841e-05	0.0010733	0.00014041	0.00057955	0.00027839	0.00023782	0.0002793	0.00051066	0.00036889	0.00049899	0.0006051	0.00026423	0.0001522	6.0859e-05	9.4722e-05	0.00015793	Y	Y	0.000754759	0.000413407	0.000314511	0.000183624	0.000534635	0.000385502
Mitochondrial fission 1 protein	Q9Y3D6	FIS1	3.88462	0.863802	0.271962	0.0417147	0.00048968	0.00045288	0.00055118	0.00031242	0.00050305	0.00045578	0.00066806	0.00065838	0.00067173	0.00056563	0.00038517	0.00062342	0.00041864	0.00047999	0.00041922	0.00056404	0.00050471	0.00065136	0.00066659	0.00071854	0.00043161	0.0005819	0.00061881	0.0004124	0.0004707	0.0005993	Y	Y	0.000519694	0.000115188	0.000547628	0.000101601	0.000533661	0.000107362
26S proteasome non-ATPase regulatory subunit 14	O00487	PSMD14	6.65385	1.76505	0.442962	0.125492	0.0004802	0.00044412	0.00055981	0.00053616	0.00069886	0.00032506	0.00061659	0.00035868	0.00023526	0.00046935	0.00054769	0.0002853	0.00044786	0.00081303	0.00063721	0.00075066	0.00074241	0.00075852	0.00040855	0.00051811	0.00035977	0.0005048	0.00054615	0.00036397	0.00071337	0.00067166	Y	Y	0.000461918	0.00013397	0.000599093	0.000158533	0.000530506	0.00015991
ATP synthase subunit f, mitochondrial	P56134	ATP5MF	2.07692	0.483576	0.269808	0.0719533	0.0004319	0.0002663	0.00025465	0.00044205	0.0010168	0.000536	0.00076254	0.00023658	0.00023276	0.00042214	0.00062283	0.00073926	0.00049232	0.00028224	0.00061009	0.00091206	0.0010202	0.00065829	0.00060631	0.00034173	6.9793e-05	0.00065143	0.00046696	0.00086691	0.00034597	0.00048454	Y	Y	0.000496625	0.000237912	0.000562809	0.000270455	0.000529717	0.000251829
Malignant T-cell-amplified sequence 1	Q9ULC4	MCTS1	5	1.0583	0.445346	0.0895173	0.00085983	0.00062235	0.00059511	0.00055753	0.00049286	0.00020877	0.00052802	0.00064504	0.00048351	0.000475	0.00061457	0.00055844	0.00067116	0.0006596	0.00084492	0.0005075	0.00049448	0.00064956	0.00055979	0.00053242	0.00028997	0.00022554	0.00055431	0.00031169	0.00053902	0.00028759	Y	Y	0.000562476	0.000147049	0.000496645	0.000176981	0.000529561	0.000162913
Dynein light chain Tctex-type 1	P63172	DYNLT1	3.69231	0.470679	0.642769	0.0997839	0.00095809	0.00049843	0.00063549	0.00068291	0.00073306	0.00066882	0.00079291	0.0005904	0.00070994	0.00040969	0.0004663	0.00050315	0.00035835	0.00041087	0.0005639	0.00043354	0.00056575	0.00087617	0.00050437	0.0006254	0.0004064	0.00024084	0.00027746	0.00022189	0.00046048	0.00017274	Y	Y	0.000615965	0.000167598	0.000443062	0.000193073	0.000529513	0.00019786
Alpha-actinin-1	P12814	ACTN1	24.6923	6.67394	0.377923	0.0990567	0.00041722	0.00051215	0.00095935	0.00079857	0.00035717	0.00032479	0.00058259	0.0003241	0.00045786	0.00060055	0.001037	0.00040369	0.00067446	0.00072869	0.00054291	0.00052176	0.00061636	0.00033992	0.00036916	0.0003025	0.00031626	0.00033561	0.00030228	0.00062544	0.00067813	0.00045955	Y	Y	0.000573038	0.000235695	0.000472198	0.000155144	0.000522618	0.000202144
Voltage-dependent calcium channel subunit alpha-2/delta-1	P54289	CACNA2D1	27.6538	7.58389	0.343731	0.0795068	0.00087725	0.00034042	0.00056424	0.00047359	0.00084921	0.00085077	0.00097478	0.00073086	0.00061491	0.0004437	0.0001327	0.0011627	0.00033041	0.00073362	0.00031196	0.00031091	0.00042311	0.00032539	0.00056838	0.00049509	0.00060074	0.0002344	0.00019898	0.00027847	0.00031253	0.00044833	Y	Y	0.000641965	0.0002963	0.000403224	0.000158964	0.000522594	0.000262849
HLA class I histocompatibility antigen, A alpha chain	P04439	HLA-A	8.46154	2.99641	0.360885	0.115137	0.00077861	0.00013716	0.00016395	0.00024395	0.0009427	0.00082823	0.00062187	0.00065497	0.00061941	0.00025367	0.00030476	0.00079616	0.00042792	0.00069052	0.00020949	0.00020133	0.00040284	0.00067813	0.00071133	0.00052805	0.00066504	0.00067106	0.0003436	0.00061826	0.00042767	0.00065958	Y	Y	0.000521028	0.000278473	0.000523608	0.000185947	0.000522318	0.000231994
Proteasome subunit beta type-2	P49721	PSMB2	5.5	2.21359	0.450442	0.176574	0.00030298	0.0011208	0.00095271	0.00091551	0.00053892	0.00021933	0.00068351	0.00063617	0.00058054	0.00065806	0.001369	0.00018858	0.0010073	0.00026398	0.00079255	0.00051793	0.00022264	0.00030786	9.4516e-05	0.00015981	0.00029375	3.385e-05	0.00028078	0.00071729	0.00012944	0.00055032	Y	Y	0.000705647	0.000356546	0.000335747	0.000238018	0.000520697	0.000351835
MARCKS-related protein	P49006	MARCKSL1	3.69231	1.31967	0.369192	0.174361	0.0016656	0.00051348	0.00033757	0.0003653	0.0013724	0.0010335	0.00030632	0.001226	0.0003366	0.00037307	0.00018014	0.00051835	0.00020766	0.00081632	0.0007189	0.00031404	0.00026228	0.00050773	0.00055207	0.00026357	0.00033644	0.00027913	0.0002251	0.00025717	0.00033355	0.00023357	Y	Y	0.000648922	0.000496339	0.000392298	0.000194872	0.00052061	0.000391918
Actin, cytoplasmic 1	P60709	ACTB	1.03846	0.196116	0.859115	0.0685877	0.00048719	0.00036714	0.00092556	0.00052237	0.00037382	0.00052064	0.00049379	0.00032616	0.00042786	0.00042326	0.0012178	0.00048854	0.00050906	0.0006721	0.0004418	0.0005389	0.00046029	0.00029702	0.00054038	0.00041117	0.00026242	0.00052616	0.00051837	0.00080236	0.00038158	0.00058994	Y	Y	0.000544861	0.0002494	0.000495576	0.000146505	0.000520218	0.000201966
Chitinase domain-containing protein 1	Q9BWS9	CHID1	11.1538	2.0138	0.385077	0.0623223	0.00056818	0.00039809	0.00048726	0.00054376	0.00069718	0.00046474	0.00072956	0.00053757	0.00035259	0.00031974	0.00028305	0.00038579	0.00039743	0.00057381	0.00051885	0.00040514	0.00071575	0.00064556	0.0005962	0.00017982	0.00056758	0.00086562	0.00084566	0.00046256	0.00041375	0.00054636	Y	Y	0.000474226	0.000137708	0.000564358	0.000184657	0.000519292	0.000166078
Charged multivesicular body protein 6	Q96FZ7	CHMP6	5.69231	1.40767	0.364885	0.084023	0.0012792	0.00065383	0.00050613	0.00026579	0.00050722	0.00072067	0.00086181	0.00058086	0.00050797	0.00039484	0.00011651	0.00094289	0.00040292	0.00062696	0.00028532	0.000457	0.00047709	0.00058493	0.0005671	0.00067122	0.00065279	0.00037235	0.00021838	0.00012475	0.00061483	9.7115e-05	Y	Y	0.000595434	0.000305132	0.000442295	0.000203631	0.000518864	0.000265879
60S ribosomal protein L14	P50914	RPL14	4.07692	0.271746	0.211923	0.0103264	0.00053502	0.00061125	0.00044534	0.0005798	0.00053347	0.00067374	0.00061122	0.00046546	0.00054274	0.00049217	0.00029954	0.00055828	0.00048431	0.00043189	0.00059275	0.00051269	0.00047576	0.00051806	0.00058908	0.0006574	0.00051874	0.00041139	0.00032082	0.00055396	0.0006353	0.00042369	Y	Y	0.000525565	9.3562e-05	0.000510887	9.69686e-05	0.000518226	9.3655e-05
40S ribosomal protein S11	P62280	RPS11	4.30769	1.01071	0.321423	0.0597583	0.00051391	0.00079216	0.00094687	0.00082654	0.00048395	0.00063777	0.00037805	0.0002815	0.00064622	0.00046043	0.00077815	0.00043982	0.00062241	0.00037781	0.00036297	0.00077517	0.00028323	0.00039164	0.00048096	0.00036596	0.00049827	0.00025837	0.00055563	0.00035706	0.00045282	0.00049418	Y	Y	0.000600598	0.000196019	0.000434928	0.000134044	0.000517763	0.000184943
DnaJ homolog subfamily C member 3	Q13217	DNAJC3	16.0385	3.48116	0.467346	0.0763885	0.00080553	0.00033525	0.00049868	0.00047112	0.00048042	0.00057482	0.00059258	0.0001765	0.00031835	0.00041991	0.0004298	0.00047631	0.0003099	0.00076328	0.00070801	0.00049817	0.0005708	0.00045427	0.00072875	0.00039516	0.00029939	0.00051299	0.00084604	0.00062187	0.00060654	0.00055513	Y	Y	0.000453013	0.000156223	0.000581569	0.000154357	0.000517291	0.000165675
Alpha-aminoadipic semialdehyde dehydrogenase	P49419	ALDH7A1	12.0769	1.69524	0.419346	0.0485707	0.00038917	0.00047603	0.0004552	0.00080396	0.00036648	0.00046739	0.00054302	0.0007736	0.00051416	0.00052761	0.00087982	0.00049226	0.00078347	0.00047991	0.00041377	0.00042037	0.00058118	0.00045922	0.00042296	0.00034566	0.00038949	0.00045443	0.00038392	0.00047682	0.00051889	0.0005553	Y	Y	0.000574782	0.000172191	0.000453994	6.85504e-05	0.000514388	0.000142411
Translin	Q15631	TSN	5.84615	1.84808	0.418308	0.0948349	0.00023742	0.00060385	0.00044619	0.00072899	0.00036331	0.00024861	0.00039298	0.00080468	0.00054378	0.00058013	0.0010271	0.00049874	0.0014462	0.00031999	0.00044716	0.00040288	0.00044863	0.00062422	0.00024997	0.0005072	0.00031652	0.00029841	0.00038504	0.00021995	0.00054202	0.00065638	Y	Y	0.000609383	0.000335057	0.000416798	0.00013767	0.00051309	0.000269494
Eukaryotic translation initiation factor 3 subunit I	Q13347	EIF3I	10.0385	2.441	0.501346	0.117798	0.00045804	0.00053915	0.0007181	0.00054795	0.00050976	0.00044571	0.00040434	0.0002737	0.00035904	0.00040699	0.00068454	0.00046651	0.00056958	0.00069387	0.00062741	0.00097981	0.00055078	0.000476	0.00050661	0.00039536	0.00038354	0.00037683	0.00061742	0.00032789	0.00076049	0.00024025	Y	Y	0.000491032	0.000123847	0.000533558	0.000202281	0.000512295	0.00016575
Protein FAM83F	Q8NEG4	FAM83F	11.6923	3.5863	0.331154	0.0936174	0.00056838	0.00056322	0.00046677	0.00026119	0.00056073	0.00070538	0.00048981	0.00047813	0.00023338	0.00031745	3.5128e-05	0.00035377	0.00010413	0.00079591	0.00077739	0.00060013	0.00061373	0.0007178	0.00063326	0.00084804	0.00077414	0.0007212	0.00061452	0.00016298	0.0006114	0.00028629	Y	Y	0.00039519	0.000197709	0.000627445	0.000198223	0.000511318	0.000227262
Actin-related protein 2/3 complex subunit 1B	O15143	ARPC1B	10.3077	2.20489	0.385115	0.0694627	0.00029103	0.00050468	0.00053086	0.00071807	0.00049674	0.00042325	0.00080286	0.00038858	0.00043131	0.00051557	0.00092856	0.00057739	0.00055982	0.00089148	0.00039397	0.00031278	0.00051556	0.00033269	0.00068092	0.0002936	0.00019399	0.00047554	0.00053941	0.00058977	0.00034969	0.00050724	Y	Y	0.00055144	0.00017465	0.000467434	0.000186151	0.000509437	0.000181959
Proteasome subunit beta type-8	P28062	PSMB8	7.23077	2.30318	0.392538	0.110483	0.00039226	0.0005215	0.00065046	0.00090332	0.00032321	0.00043356	0.00034628	0.00084603	0.00052848	0.00086263	0.0012303	0.00054933	0.0010899	0.00026434	0.00032322	0.00044375	0.00030112	0.00020178	0.00032122	0.00039572	0.00028524	0.00024651	0.0002272	0.00074949	0.00025923	0.00054222	Y	Y	0.000667482	0.000292664	0.000350849	0.000152445	0.000509165	0.000279883
Basigin	P35613	BSG	7.34615	1.29437	0.271192	0.037007	0.00072059	0.00034135	0.00024869	0.0004163	0.00038066	0.00057255	0.00029478	0.0006065	0.00028414	0.00022331	9.1241e-05	0.00036099	0.0001202	0.00075801	0.00061238	0.0005408	0.00081365	0.00086792	0.00064148	0.00090111	0.00098834	0.00053017	0.00034204	0.00048845	0.00052372	0.00054082	Y	Y	0.000358562	0.000185	0.000657607	0.000191331	0.000508084	0.000239272
14-3-3 protein eta	Q04917	YWHAH	9.84615	2.18527	0.427269	0.0703821	0.0004401	0.00050878	0.0005595	0.00065152	0.00031083	0.00046083	0.00053419	0.000678	8.8939e-05	0.00043015	0.00061878	0.0003852	0.00063492	0.00075493	0.00038854	0.00057255	0.00044179	0.00035216	0.00043762	0.00062679	0.00098674	0.00041487	0.00043334	0.00050963	0.00044948	0.000529	Y	Y	0.000484749	0.000162443	0.000530572	0.000175079	0.000507661	0.000167109
Sodium/glucose cotransporter 1	P13866	SLC5A1	11.5385	1.77157	0.196808	0.034067	0.00067257	0.00032044	0.0002884	0.00030396	0.00047022	0.00063549	0.00046778	0.00035166	0.00046131	0.00027888	0.00015871	0.00040911	0.00017424	0.00070921	0.0005374	0.00056258	0.00070284	0.00068962	0.00076296	0.00065794	0.00084971	0.00065579	0.00041553	0.00048146	0.0006465	0.00051936	Y	Y	0.000384059	0.000156529	0.000630069	0.000121184	0.000507064	0.000185863
14-3-3 protein theta	P27348	YWHAQ	8.34615	1.52164	0.429846	0.0366384	0.00033142	0.0005364	0.00058621	0.00029075	0.00049415	0.00046271	0.00036571	0.00049923	0.00023814	0.0004589	0.00062131	0.00028364	0.00042501	0.00054144	0.00080626	0.00084984	0.00044359	0.00063142	0.00038771	0.00041956	0.000723	0.00041656	0.0004607	0.00069081	0.00063715	0.00055772	Y	Y	0.000430275	0.000120635	0.000581982	0.000154609	0.000506128	0.000156343
Cysteine and glycine-rich protein 1	P21291	CSRP1	5.34615	0.93562	0.411	0.040003	0.00045577	0.00032425	0.00077516	0.0004306	0.00069332	0.00058738	0.00037139	0.00034568	0.00026451	0.00037694	0.00072804	0.00022913	0.00080927	0.00079041	0.00042921	0.00060286	0.00069561	0.00054505	0.00049217	0.00043274	0.00050988	0.00056405	0.00029241	0.00032479	0.00053921	0.00053941	Y	Y	0.000491649	0.000201959	0.000519831	0.00013564	0.00050574	0.000169161
Oxidoreductase HTATIP2	Q9BUP3	HTATIP2	7.84615	2.22157	0.394077	0.0933809	0.00081086	0.00043961	0.00032147	0.00063776	0.0002633	0.00096292	0.00044429	0.00075813	0.00045205	0.00049191	4.8385e-05	0.0005743	0.00043027	0.00054815	0.00042129	0.00030366	0.00079252	0.0005114	0.00083737	0.00050441	0.00040664	0.00047795	0.00054415	0.00018132	0.00072568	0.00024198	Y	Y	0.000510404	0.000242639	0.000499732	0.000199335	0.000505068	0.000217627
Tyrosine-protein kinase Yes	P07947	YES1	13.0385	4.05444	0.381192	0.0810328	0.0003863	0.0003227	0.00033062	0.00014212	0.00016429	0.00039435	0.00029701	0.00017406	0.00020146	0.00037757	0.00017251	0.00037229	0.00028764	0.00076953	0.00075104	0.00075561	0.00048271	0.00044444	0.000863	0.00080455	0.00088198	0.00073927	0.00072753	0.0006811	0.00073068	0.00087475	Y	Y	0.000278686	9.50743e-05	0.000731245	0.00013389	0.000504966	0.000257282
T-complex protein 1 subunit beta	P78371	CCT2	15.8462	4.56677	0.452154	0.113894	0.00037943	0.00071353	0.00086128	0.00079887	0.0003454	0.00034139	0.00032378	0.00015588	0.00039532	0.00076643	0.0011819	0.00041328	0.00065957	0.00066946	0.00053597	0.00074401	0.00054968	0.00031229	0.00036693	0.0002762	0.00023299	0.00031794	0.00046883	0.00033979	0.00036472	0.00045	Y	Y	0.000564312	0.000289346	0.000432985	0.000155066	0.000498649	0.000237091
Angiotensin-converting enzyme	P12821	ACE	29.9615	6.51448	0.319885	0.0540528	0.00075644	0.00031146	0.00043072	0.00048179	0.0003708	0.00039543	0.00068148	0.00050658	0.00061985	0.00038486	0.00012104	0.00070139	0.00019932	0.00070084	0.00024395	0.0005111	0.00057272	0.0003601	0.00040245	0.00086579	0.00072839	0.00067726	0.00037931	0.00039358	0.00069724	0.00044839	Y	Y	0.000458551	0.000192983	0.000537009	0.000184263	0.00049778	0.000189141
V-type proton ATPase subunit G 1	O75348	ATP6V1G1	4.61538	1.0612	0.429462	0.130213	0.0004014	0.00010607	0.00045642	0.00055336	0.000432	0.00026687	0.00070869	0.00042404	0.00030903	0.00044837	0.00059539	0.0005889	0.00088243	0.00050588	0.00064801	0.00041517	0.00054178	0.00036708	0.00053666	0.00043556	0.00022239	0.00069191	0.00074398	0.00053123	0.00038584	0.00071684	Y	Y	0.000474844	0.000198349	0.000518641	0.000153834	0.000496742	0.000175335
UDP-glucose:glycoprotein glucosyltransferase 1	Q9NYU2	UGGT1	40.5769	6.27486	0.447692	0.0606305	0.00055263	0.00030988	0.0003579	0.00040083	0.00058597	0.00054272	0.00062614	0.0002324	0.00038927	0.0003445	0.00039533	0.00054845	0.00032365	0.00054596	0.00059418	0.00045289	0.00055913	0.00045763	0.00075747	0.00033879	0.00039658	0.00062569	0.00079845	0.00047568	0.00051448	0.00075319	Y	Y	0.000431513	0.000124347	0.00055924	0.000143068	0.000495377	0.00014659
60S ribosomal protein L4	P36578	RPL4	10.8077	1.62528	0.303808	0.0404327	0.0004437	0.00071814	0.00068671	0.00082021	0.00044768	0.00061948	0.0003777	0.00044269	0.00047823	0.00049563	0.00069926	0.00029589	0.00058254	0.00038833	0.0005223	0.0004159	0.00049407	0.00039128	0.00045974	0.00031596	0.00033801	0.00041428	0.00057273	0.00048445	0.00048744	0.00047238	Y	Y	0.000546758	0.000153746	0.000442836	7.35684e-05	0.000494797	0.000129429
Mannosyl-oligosaccharide glucosidase	Q13724	MOGS	22.2692	3.79007	0.469192	0.0874853	0.00041229	0.00023926	0.00037178	0.00039716	0.00039587	0.00034613	0.00071365	0.00024577	0.00018298	0.00028445	0.00041269	0.00049059	0.00027645	0.00060224	0.00057098	0.00059994	0.00059576	0.00051751	0.00063553	0.0005987	0.00039191	0.00069908	0.00075667	0.00067403	0.00070715	0.00066077	Y	Y	0.000366852	0.000135914	0.000616175	9.30283e-05	0.000491513	0.00017083
40S ribosomal protein S28	P62857	RPS28	3	0.848528	0.357192	0.0673522	0.00049033	0.00045348	0.00060709	0.00060221	0.00027704	0.0012779	0.00060598	0.00088632	0.001057	0.00057509	0.0003394	0.00064089	0.00092221	0.00028837	0.00046175	0.00026625	0.00027796	0.00017936	0.00018355	0.00027933	0.0004754	0.00029582	0.00018176	0.00027254	0.00047132	0.0003772	Y	Y	0.000671918	0.00028796	0.000308508	0.000106596	0.000490213	0.000282123
Acyl-protein thioesterase 1	O75608	LYPLA1	6.38462	1.13409	0.571654	0.0968801	0.00044129	0.00048976	0.0002862	0.00051618	0.00038786	0.00035597	0.00033762	0.00077351	0.00019025	0.0006326	0.00071274	0.00046693	0.0009306	0.00037489	0.00047098	0.0003195	0.00038914	0.0006188	0.00049559	0.00067039	0.00065605	0.00035498	0.0002999	0.00057234	0.0006787	0.00031119	Y	Y	0.000501655	0.000210016	0.000477881	0.000146176	0.000489768	0.000177692
Signal recognition particle receptor subunit beta	Q9Y5M8	SRPRB	8.69231	2.22296	0.434231	0.0954305	0.00034956	0.0003002	0.00046372	0.00035047	0.00035269	0.00060424	0.00037471	0.00028721	0.00026911	0.00034166	0.00051849	0.00060609	0.00034154	0.00061186	0.00044675	0.00072311	0.00054258	0.00027401	0.0009347	0.00037931	0.00060521	0.00055234	0.00071731	0.00071706	0.00050402	0.00052822	Y	Y	0.000396899	0.000114263	0.000579729	0.00017026	0.000488314	0.000169919
Alpha-1B-glycoprotein	P04217	A1BG	8.88462	4.45715	0.324469	0.148897	0.0014763	0.00037928	0.0009067	0.0008994	0.0015962	0.0003308	0.00050682	1.1232e-05	0.0007956	0.00065467	0.00014193	0.00093165	4.6746e-05	0.00080395	0.00041193	0.00035877	0.00054243	0.00045003	0.00011514	0.0002466	0	0.0004261	0.00039271	0.0001393	0.0001314	0	Y	Y	0.000667487	0.000502368	0.000309105	0.000232006	0.000488296	0.0004247
Dihydropyrimidinase-related protein 3	Q14195	DPYSL3	12.7308	3.63932	0.446	0.10089	0.00047484	0.00074657	0.00094487	0.00091645	0.00046951	0.00054141	0.00026198	0.00033163	0.00030707	0.00049891	0.0008217	0.00023274	0.00097428	0.00069817	0.0005366	0.00050495	0.00059443	0.00041253	0.00051105	0.00014652	0.00012661	0.00014324	0.00026403	0.0004179	0.00029668	0.00051369	Y	Y	0.000578612	0.000270364	0.000397415	0.000186215	0.000488014	0.000245494
Eukaryotic translation initiation factor 2 subunit 1	P05198	EIF2S1	10.1923	1.41476	0.437115	0.0701885	0.00062295	0.00057614	0.0007219	0.00060303	0.00040457	0.00029991	0.00051199	0.00038829	0.00039359	0.0004619	0.00098506	0.00042116	0.0005693	0.00042112	0.00056641	0.00048602	0.00054797	0.00031431	0.00048248	0.0004283	0.00043737	0.00023759	0.00039814	0.0004179	0.00047491	0.00045444	Y	Y	0.000535368	0.000179199	0.00043592	8.76921e-05	0.000485644	0.000147229
Inactive C-alpha-formylglycine-generating enzyme 2	Q8NBJ7	SUMF2	8	1.49666	0.321615	0.0296865	0.00029224	0.00018712	0.00029822	0.0002761	0.00021169	0.00087879	0.00061519	0.00042482	0.00075111	0.00043944	0.00042791	0.00048272	0.00034593	0.0003746	0.00038105	0.00036621	0.00065841	0.00016446	0.00077842	0.00055494	0.00061028	0.00063291	0.00081248	0.00058311	0.00054022	0.00051881	Y	Y	0.000433175	0.000207231	0.000536608	0.000179099	0.000484892	0.000196956
5'-AMP-activated protein kinase subunit gamma-1	P54619	PRKAG1	7.65385	1.52164	0.357462	0.063036	0.00044974	0.00035922	0.00041582	0.00032281	0.00036576	0.00049471	0.0007038	0.00031913	0.00015423	0.00035965	0.00054832	0.0004008	0.00047187	0.0005811	0.00053903	0.00077704	0.00073394	0.00050476	0.0004209	0.0004076	0.00043605	0.00043166	0.00062517	0.00053026	0.00053056	0.00062905	Y	Y	0.000412758	0.000131149	0.000549778	0.000117301	0.000481268	0.000140506
Protein tyrosine phosphatase type IVA 2	Q12974	PTP4A2	5.26923	1.37281	0.473954	0.132033	0.00064829	0.00033726	0.00043	0.00031991	0.00061049	0.00071654	0.00057229	0.00066582	0.0003057	0.00043562	3.5058e-05	0.00068091	0.00045031	0.00047659	0.00045787	0.00044003	0.00049766	0.00062991	0.00056879	0.000654	0.00070712	0.00044816	0.00022529	0.00018768	0.00054526	0.00035066	Y	Y	0.000477554	0.000196711	0.000476078	0.000154585	0.000476816	0.000173334
T-complex protein 1 subunit eta	Q99832	CCT7	15.9615	4.08393	0.420923	0.0987595	0.00053584	0.00077217	0.00080451	0.00062312	0.00050459	0.00032476	0.00055002	0.00017406	0.00040293	0.00049936	0.00087334	0.00041883	0.00058594	0.00069624	0.00057501	0.00054133	0.00064754	0.00030769	0.00041984	0.00030762	0.00015707	0.00031325	0.00034644	0.0003925	0.00021561	0.00039543	Y	Y	0.000543805	0.000195906	0.00040889	0.000163183	0.000476348	0.000189569
Tropomyosin alpha-4 chain	P67936	TPM4	9.23077	2.81862	0.413385	0.0882189	0.00035469	0.00052991	0.00067564	0.00086169	0.00061664	0.00066028	0.00069849	0.00060528	0.00049992	0.00034668	0.00061379	0.00048399	0.00048984	0.00042791	0.00048818	0.0003457	0.00048978	0.00019961	0.00043409	0.0004663	0.00018518	0.00046639	0.00045513	0.00020221	0.00049831	0.0002886	Y	Y	0.000572065	0.000142231	0.000380568	0.000120816	0.000476317	0.000162022
Tumor protein D52	P55327	TPD52	7.07692	2.0381	0.455885	0.0912606	0.0012687	0.00030731	0.00037401	0.0002915	0.00056892	0.0010684	0.00074666	0.00047157	0.00048837	0.00038382	0.00052273	0.00078967	0.00046485	0.0002961	0.00025602	0.00032806	0.00031394	0.00027625	0.00056541	0.00040153	0.00014644	0.00033412	0.00025195	0.00058767	0.0003194	0.00049381	Y	Y	0.000595885	0.000296736	0.000351592	0.000128254	0.000473739	0.000256275
Reticulocalbin-1	Q15293	RCN1	9.53846	2.5804	0.448154	0.0868178	0.00049062	0.00018906	0.00028927	0.00021521	0.00034651	0.00072304	0.00063161	0.00043671	0.00030847	0.00031969	0.00026532	0.00055348	0.00033206	0.00040076	0.00032727	0.00062903	0.00052148	0.00037389	0.00066961	0.00046583	0.00055497	0.00069888	0.000682	0.00068177	0.00049125	0.00066836	Y	Y	0.000392388	0.000163735	0.000551162	0.000130947	0.000471775	0.000166293
Eukaryotic translation initiation factor 1A, X-chromosomal	P47813	EIF1AX	3.61538	0.752432	0.328269	0.0566742	0.00014097	0.00078226	0.0014545	0.00098935	0.00057524	0.00021868	0.00049777	0.00065634	0.00060775	0.00041334	0.0002846	0.00052645	0.00092396	0.00018424	0.00030975	0.000808	0.00031077	0.00042972	0.00035181	0.00013384	0.0002278	0.00014175	0.00034837	0.00017412	0.00058719	0.00018074	Y	Y	0.000620862	0.000356419	0.000322162	0.000195268	0.000471512	0.00032012
Acetyl-CoA carboxylase 2	O00763	ACACB	59.7692	21.0795	0.390577	0.119715	8.8091e-05	0.00022914	0.00040657	0.00035259	0.00015295	0.00023573	0.00028189	0.00011309	0.00017802	0.000487	0.00065978	0.00017734	0.00025653	0.00038587	0.00062995	0.00075987	0.00063722	0.00024923	0.0006415	0.00036592	0.00072331	0.00075844	0.0010842	0.00081862	0.00071181	0.0008312	Y	Y	0.000278363	0.000162071	0.000661318	0.000222275	0.000469841	0.000272862
3-beta-hydroxysteroid-Delta(8),Delta(7)-isomerase	Q15125	EBP	1.46154	0.581774	0.0972692	0.0440316	0.00020594	0.00024488	0.0002862	0.00059361	0.00033245	0.00038336	0.00054538	0.00038676	0.0003488	0.00034505	0.00043273	0.00046693	0.00037727	0.00034605	0.00044328	0.000426	0.00069489	0.00037666	0.00060573	0.00030726	0.00048491	0.00073954	0.00076338	0.00057234	0.00076354	0.00067896	Y	Y	0.00038072	0.000109994	0.000554042	0.000165741	0.000467381	0.000163717
Glutaredoxin-1	P35754	GLRX	3.07692	1.05539	0.533615	0.211917	0.00031917	0.0007675	0.000621	0.000392	0.00024045	0.00011883	0.00028176	0.00068184	6.8802e-05	0.00049913	0.00099418	0.00041718	0.00054574	0.00037543	0.0008416	0.00080881	0.00024124	0.00081728	0.00011948	0.00030305	0.00068081	0.00032093	0.00029579	0.00041395	0.0006136	0.0003683	Y	Y	0.000457506	0.000264502	0.000476944	0.000244265	0.000467225	0.000249638
PAT complex subunit CCDC47	Q96A33	CCDC47	12.1923	2.71322	0.366038	0.0634725	0.00035023	0.000298	0.00044603	0.00040557	0.00030343	0.00058677	0.00050705	0.00029928	0.00018119	0.00038339	0.00036364	0.00036622	0.00032337	0.00043943	0.0005409	0.00048179	0.00059562	0.00037153	0.0007211	0.00043894	0.00043465	0.00056346	0.00072703	0.00070082	0.00059252	0.00070051	Y	Y	0.000370321	0.000102421	0.000562177	0.000123359	0.000466249	0.00014802
Prohibitin	P35232	PHB	5.11538	2.35503	0.358288	0.158861	0.00014926	0	0.00035201	0.00052377	0.00091362	0.00027785	0.00057097	0	0.0002145	0.00046197	0.00038744	0.00013935	0.00029775	0.00036577	0.00023427	0.00067542	0.00086963	0.0015015	0.00067517	0.00016534	2.412e-05	0.00047527	0.00082994	0.0008066	0.00016739	0.0010286	Y	Y	0.000329884	0.000251883	0.000601463	0.00041712	0.000465673	0.00036489
4-trimethylaminobutyraldehyde dehydrogenase	P49189	ALDH9A1	14.2692	3.71546	0.446231	0.122034	0.00027395	0.00065874	0.00050878	0.00055275	0.00039986	0.00044622	0.00024183	0.00043892	0.00059053	0.00085681	0.0012207	0.0002174	0.00083142	0.00022825	0.00050306	0.00027272	0.00019412	0.00040084	0.00044866	0.00032513	0.00050466	0.00022037	0.00033003	0.00067253	0.00022383	0.00054003	Y	Y	0.000556762	0.000283607	0.000374172	0.000150289	0.000465467	0.000241076
GTP cyclohydrolase 1 feedback regulatory protein	P30047	GCHFR	2.53846	2.10201	0.471577	0.362572	0	0.00074501	0.00049868	0.00084801	7.5856e-05	0.00037488	0.00035555	0.0016546	0.00043411	0.001181	0.0013243	0.00037603	0.0014462	0	7.5858e-05	0	7.6107e-05	0	0.00015078	0	0.00046861	8.0998e-05	0.00022395	0.00052237	0	0.0011619	Y	Y	0.000716479	0.000534609	0.000212352	0.00033507	0.000464415	0.000507105
Lipid droplet-regulating VLDL assembly factor AUP1	Q9Y679	AUP1	7.19231	1.23351	0.346654	0.0352964	0.00079217	0.00022895	0.00048165	0.00024613	0.00023312	0.00033794	0.00040793	0.00025764	0.00024903	0.00043552	0.0001428	0.00053929	0.00019753	0.00064708	0.00052842	0.000702	0.00059252	0.00057352	0.00063326	0.00067379	0.00044804	0.00074676	0.00041295	0.00039751	0.00076147	0.00039675	Y	Y	0.000349977	0.000178769	0.000578005	0.000131265	0.000463991	0.000192691
Heat shock 70 kDa protein 1A	P0DMV8 (+1)	HSPA1A	16.6923	3.69615	0.399923	0.062805	0.00036946	0.00066388	0.00061616	0.00034264	0.00048709	0.00027511	0.00036343	0.00048571	0.0003527	0.00055714	0.00071242	0.00058147	0.00081222	0.00034146	0.00029823	0.00049678	0.00026928	0.00036684	0.00016795	0.00038086	0.00048104	0.00040335	0.00031304	0.00056719	0.00061897	0.00073086	Y	Y	0.000509187	0.000164534	0.000418142	0.000155666	0.000463665	0.000163648
Dynactin subunit 2	Q13561	DCTN2	9.5	2.70185	0.369038	0.101064	0.00059059	0.00043697	0.00035816	0.00062173	0.00057204	0.00067535	0.00062563	0.0005823	0.0004183	0.00046179	0.0003796	0.0005829	0.00050491	0.00069469	0.0003337	0.00036651	0.00062176	0.00035492	0.0005843	0.00035247	0.00021269	0.00032238	0.00051604	0.00026575	0.0003244	0.00027584	Y	Y	0.000523867	0.000103171	0.000401958	0.000150962	0.000462912	0.000141111
ER lumen protein-retaining receptor 1	P24390	KDELR1	2.11538	0.951921	0.159515	0.0599374	0.0001915	0.0001476	0.00036696	0.000308	0.00051096	0.00026737	0.00070439	0.0002098	0.00027521	0.00024957	0.00055232	0.00029799	0.00021829	0.00059443	0.00060114	0.00075103	0.00036187	0.00067133	0.00056754	0.00030305	0.0004023	0.0004814	0.001331	0.0007392	0.00055224	0.0003683	Y	Y	0.000330766	0.000162783	0.000594218	0.00026399	0.000462492	0.00025341
Peroxisomal membrane protein 4	Q9Y6I8	PXMP4	2.92308	0.89098	0.169192	0.0638411	0.00057451	0.00047231	0.00059277	0.00042001	0.00027051	0.0003862	0.00053534	0.0002098	0.00027521	0.00028076	0.00019331	0.00056618	0.00021829	0.000438	0.00051097	0.0014154	0.00042218	0.00043783	0.00041819	9.0913e-05	0.0004023	0.00044931	0.00085778	0.0005618	0.00052156	0.00049107	Y	Y	0.000384246	0.000151276	0.000539793	0.000309541	0.000462019	0.000251529
T-complex protein 1 subunit alpha	P17987	TCP1	15	2.54558	0.474923	0.0661833	0.00040161	0.00069784	0.00080722	0.00064058	0.00041257	0.00018124	0.00041899	0.00018999	0.00027546	0.000678	0.0009161	0.00039767	0.00060345	0.0004891	0.00061887	0.0005507	0.00050592	0.00032275	0.00038724	0.00026576	0.00022419	0.00034264	0.00041729	0.00046224	0.00033925	0.0004564	Y	Y	0.000509286	0.00023277	0.000414027	0.00011424	0.000461657	0.000186094
26S proteasome non-ATPase regulatory subunit 13	Q9UNM6	PSMD13	9.80769	3.09863	0.402538	0.148741	0.00034192	0.00046602	0.00087535	0.00039469	0.00023725	0.00025125	0.00044482	0.00014786	0.00031034	0.00045732	0.00087197	0.00025202	0.00056925	0.00067032	0.00064399	0.00078176	0.00051008	0.00049372	0.00023579	0.00034173	0.00024427	0.00041619	0.00046696	0.00056683	0.00064004	0.0003461	Y	Y	0.000432312	0.000227113	0.00048906	0.000169275	0.000460686	0.000198368
CDC42 small effector protein 1	Q9NRR8	CDC42SE1	1.80769	0.567044	0.537308	0.188411	0.00051391	0.00015843	0.00022725	7.514e-05	0.00040329	0.00063777	0.00052928	0.00077412	0.00027695	0.00033486	0	0.0011995	0.0005858	0.00041979	0.00024198	0.00023255	0.00048554	0.00062663	0.0010421	0.00081323	0.00058131	0.00043062	0.0003175	0.0001587	0.00049399	0.00041182	Y	Y	0.000439715	0.000323076	0.000481212	0.000244473	0.000460464	0.000281491
Actin-related protein 3	P61158	ACTR3	10.9231	2.59111	0.460192	0.0994819	0.00019425	0.00037428	0.00048675	0.00059645	0.00032012	0.00028627	0.00052873	0.00026601	0.00031405	0.00049048	0.0010225	0.00054408	0.0007058	0.00055536	0.00041159	0.0002051	0.00039765	0.00034049	0.00060599	0.00030739	0.00026682	0.00050459	0.00073508	0.00043489	0.00038901	0.00060708	Y	Y	0.000471521	0.00022245	0.000443157	0.000152144	0.000457339	0.000187276
Adenylyl cyclase-associated protein 1	Q01518	CAP1	12.0769	4.64692	0.369846	0.115079	0.00041311	0.00059287	0.00061732	0.0008373	0.00038902	0.00023866	0.00049044	0.00066715	0.00047597	0.00058477	0.0011339	0.00058519	0.00093775	0.00040494	0.00033537	0.00024495	0.00025572	0.0002866	0.00011999	0.00033813	0.00026242	0.00011459	0.00015842	0.00052787	0.00038341	0.00042465	Y	Y	0.000612573	0.000240847	0.000296697	0.000122951	0.000454635	0.000247066
60S ribosomal protein L23a	P62750	RPL23A	5.23077	2.23263	0.347115	0.0813793	0.0008675	0.0005215	0.0003836	0.00079909	0.0004493	0.00084781	0.00053606	0.00067713	0.000561	0.00038155	0.00041283	0.00056694	0.00066748	0.00038265	0.00016339	0.0003533	0.00032784	0.00015867	0.00073068	0.00028828	0.00029438	0.00034891	0.00020098	0.00024109	0.00037524	0.00025026	Y	Y	0.000590138	0.000170049	0.00031659	0.000145763	0.000453364	0.000208648
Neuroplastin	Q9Y639	NPTN	4.88462	1.17735	0.148769	0.0289708	0.00047603	0.00017296	0.00024057	0.00031321	0.00038424	0.00047472	0.00043524	0.00065654	0.00034816	0.00023264	0.00013239	0.00046031	0.00017442	0.00058327	0.00038425	0.00050775	0.00043369	0.000653	0.00066826	0.00074254	0.00077473	0.00066671	0.00047266	0.00045675	0.00057198	0.00032697	Y	Y	0.000346264	0.000153422	0.00055712	0.000139621	0.000451692	0.000179486
26S proteasome regulatory subunit 6A	P17980	PSMC3	10.0385	2.83522	0.325423	0.0872771	0.00043158	0.00049893	0.00089967	0.00058144	0.00030481	0.00030127	0.00039459	0.0001773	0.00019935	0.00049714	0.00064014	0.00031659	0.00055344	0.00043814	0.00066769	0.00087882	0.00059707	0.00038058	0.0002885	0.00026342	0.000269	0.00020148	0.00049994	0.00044265	0.00050374	0.00050393	Y	Y	0.000445865	0.000198395	0.000456535	0.000187321	0.0004512	0.000189118
Palmitoyltransferase ZDHHC20	Q5W0Z9	ZDHHC20	6.88462	2.08474	0.273308	0.0646026	0.00051907	0.00032576	0.0003443	0.000309	0.00033169	0.00062117	0.0003273	0.00041126	0.00031969	0.00034427	6.416e-05	0.00034616	0.00014264	0.00056332	0.00040153	0.00057044	0.00052545	0.00067813	0.00058988	0.00066886	0.00077288	0.00052194	0.00039514	0.00058391	0.00055241	0.00048132	Y	Y	0.000338959	0.000139376	0.000561939	0.00010561	0.000450449	0.000166148
60 kDa heat shock protein, mitochondrial	P10809	HSPD1	12.2308	4.63299	0.316496	0.100874	0.00035427	0.00013106	0.00035508	0.00073553	0.0011232	0.00048362	0.00044825	1.9405e-05	0.00056002	0.00030009	0.00059262	0.0003087	0.00039373	0.00040513	0.0003225	0.00034199	0.00065826	0.0012959	0.00062994	0.00017939	3.4348e-05	0.00042746	0.00058001	0.00045947	9.0809e-05	0.00047693	Y	Y	0.000446583	0.000276747	0.000454011	0.000318102	0.000450297	0.000292143
Cytosol aminopeptidase	P28838	LAP3	13.5385	3.8702	0.410192	0.10575	0.00024771	0.00050643	0.00041509	0.00052613	0.0003806	0.00032764	0.0003798	0.00044991	0.00094149	0.0012488	0.0011168	0.00036516	0.00090283	0.00019169	0.0003315	0.00020059	0.00018477	0.00027423	0.00015862	0.00035898	0.00021489	0.00023597	0.00032622	0.00076091	0.00018798	0.00046387	Y	Y	0.000600645	0.000331327	0.000299248	0.000164286	0.000449947	0.000298776
Histone H2B type 1-M	Q99879	H2BC14	2	0.938083	0.188731	0.0709752	0.00026851	0.00024834	0.00028496	0.00047112	0.00075856	0.00024992	0.00042666	4.4124e-05	0.00057881	0.00031493	0.0017657	0.00010028	0.0004132	0.0005264	0.00040458	0.00029161	0.00045664	0.000442	0.00040207	5.0989e-05	0	0.00032399	0.0004479	0.0018407	0	0.00056804	Y	Y	0.000455778	0.000436934	0.000442686	0.00046213	0.000449232	0.000440673
CYFIP-related Rac1 interactor A	Q9H0Q0	CYRIA	9.07692	2.15264	0.453615	0.111167	0.00060752	0.0002325	0.00040759	0.00020216	0.00017755	0.00031198	0.00036986	0.0001377	0.00018063	0.00034808	0.00018126	0.00043028	0.00025073	0.00075977	0.00055238	0.00058773	0.00057398	0.00053642	0.00076462	0.00087517	0.00077183	0.00048448	0.00050476	0.0002717	0.00080548	0.00028202	Y	Y	0.000295218	0.000134287	0.000597718	0.000191152	0.000446468	0.000223576
Leucine-rich repeat-containing protein 26	Q2I0M4	LRRC26	5.46154	1.33359	0.294385	0.0814568	0.00040518	0.00016863	0.00019708	0.00031991	0.00011447	0.00058455	0.00084055	0.00034956	0.00052405	0.00041582	0.00019282	0.00056743	0.00031176	0.00033759	0.00020986	0.00023835	0.00038281	0.0002779	0.00070151	0.00067323	0.00080533	0.00055001	0.00060078	0.00056304	0.00070105	0.00054547	Y	Y	0.000383985	0.000205023	0.000506687	0.000196736	0.000445336	0.000206566
Mucin-4	Q99102	MUC4	36.8846	3.90207	0.125	0.0130138	0.00039384	0.00042553	0.00025542	0.0002775	0.00057103	0.00072616	0.00052426	0.00060609	0.00046895	0.00030795	0.00014604	0.00074706	0.00023088	0.00025614	0.00037559	0.00027496	0.00041108	0.00058198	0.00062015	0.00072294	0.00068611	0.00038972	0.00036614	0.00029767	0.00052039	0.00038954	Y	Y	0.000436978	0.000191299	0.000453262	0.000156586	0.00044512	0.000171476
60S ribosomal protein L28	P46779	RPL28	1.88462	0.431455	0.147731	0.0382837	0.00044451	0.00045679	0.00069888	0.00073659	0.00041859	0.00013791	0.000436	0.00044639	0.00021293	0.00057929	0.00055555	0.00027667	0.00059115	0.00038731	0.00055814	0.00058109	0.00032665	0.00054201	0.00023112	0.00037516	0.00043098	0.00034764	0.00041194	0.00050331	0.00052224	0.00033246	Y	Y	0.000460865	0.000176833	0.000426927	0.000106943	0.000443896	0.000144218
Ubiquitin-conjugating enzyme E2 G2	P60604	UBE2G2	2.88462	0.431455	0.351	0.0524267	0.00053312	0.00037928	0.00039895	0.00021586	0.00046341	0.00049621	0.00043442	0.0006065	0.000442	0.00028057	0.0002129	0.00068916	0.00024542	0.00072356	0.00030895	0.0005196	0.00030996	0.00056254	0.00042217	0.00085661	0.00067593	0.00053606	0.00022802	0.00026593	0.00043361	0.00027604	Y	Y	0.000415215	0.000148519	0.000470691	0.000196751	0.000442953	0.000173116
Annexin A3	P12429	ANXA3	8.38462	2.87161	0.312962	0.0993223	0.00031423	0.00063937	0.00092635	0.00079025	0.00027618	0.00046796	0.00057328	0.00017212	0.00063221	0.00055283	0.00070691	0.00084101	0.0001791	0.00024641	0.00039456	0.0004171	0.00065315	7.6631e-05	0.00054895	0.00017901	0.00012187	0.00048448	0.00029121	0.0005628	0.00026178	0.00020145	Y	Y	0.000543985	0.00024852	0.000341492	0.000182676	0.000442739	0.000237328
Cytosolic 10-formyltetrahydrofolate dehydrogenase	O75891	ALDH1L1	23.0769	10.0635	0.388423	0.150034	0.00015003	0.00040934	0.00054402	0.00045409	0.00024018	0.00014663	0.00017218	7.3964e-05	0.00041235	0.00084319	0.0014799	0.00015408	0.00057078	0.00029413	0.00039561	0.00042093	0.00042525	0.00026755	0.00026678	0.00030627	0.00039276	0.00032435	0.00045883	0.00097988	0.00060571	0.00068529	Y	Y	0.000434672	0.00038416	0.000447949	0.000203243	0.000441311	0.000301184
Polypyrimidine tract-binding protein 1	P26599	PTBP1	11.2308	2.38843	0.486654	0.109093	0.00047149	0.00045963	0.00059729	0.00070428	0.000468	0.00045071	0.00047246	0.00059679	0.00027469	0.00046083	0.00060641	0.00036881	0.00066454	0.00044967	0.00043201	0.0004613	0.0004575	0.00043118	0.00034585	0.00024198	0.00018533	0.00015376	0.00056684	0.00030693	0.00037972	0.00046564	Y	Y	0.000507379	0.00012056	0.000375208	0.000122262	0.000441294	0.000136725
Ras GTPase-activating-like protein IQGAP1	P46940	IQGAP1	44.4615	8.07579	0.422731	0.0653278	0.00044103	0.00042299	0.00071146	0.00050512	0.00031917	0.00036108	0.00046142	0.00027177	0.00027288	0.00041908	0.00072079	0.00026688	0.0003945	0.00064845	0.00051915	0.00055805	0.0004977	0.00030622	0.00044714	0.00032956	0.00027715	0.00038597	0.00029518	0.00059393	0.00050244	0.00051048	Y	Y	0.000428321	0.000148685	0.000451648	0.000121907	0.000439984	0.00013374
Na(+)/H(+) exchange regulatory cofactor NHE-RF1	O14745	SLC9A3R1	9.19231	2.3836	0.404077	0.0796949	0.00035912	0.00047198	0.00036774	0.00034821	0.00035597	0.00061573	0.00035039	0.00051248	0.00050929	0.000351	0.00031072	0.00038822	0.0007433	0.00035201	0.00032038	0.00047896	0.00055358	0.00036298	0.00058373	0.0004307	0.00047646	0.00051314	0.00026274	0.00031517	0.00036336	0.000727	Y	Y	0.000437242	0.000127947	0.000441555	0.000130716	0.000439398	0.000126745
60S ribosomal protein L32	P62910	RPL32	3.07692	1.01678	0.294715	0.0816224	0.0004511	0.00060263	0.00031029	0.00087942	0.000472	0.00032656	0.00061945	0.00057655	0.00037816	0.00073483	0.00047704	0.00032757	0.00029995	0.00019652	0.00075521	0.00045362	0.0004262	0.00064171	0.00037526	0.00019036	0.00024298	0.00020159	0.00032514	0.0004179	0.00043361	0.00028919	Y	Y	0.000496581	0.000178882	0.000380715	0.000171426	0.000438648	0.000181537
GTP-binding protein Rheb	Q15382	RHEB	4.34615	1.57334	0.341038	0.101465	0.00073549	0.00051017	0.00022766	0.00032261	0.00072723	0.00061611	0.00045449	0.00072517	0.00059454	0.00028754	6.3637e-05	0.00065233	0.00040871	0.00028837	0.00027705	0.00016641	0.0003127	0.00040356	0.00041299	0.00052374	0.0003922	0.00055466	0.00054527	0.00020441	0.00074233	0.00021217	Y	Y	0.000486591	0.000214626	0.000387374	0.000168076	0.000436983	0.000195525
14-3-3 protein sigma	P31947	SFN	5.96154	1.70835	0.344962	0.0839316	8.1853e-05	0.00027757	0.00041021	0.00038297	0.00017985	0.00022856	0.00052989	0.00082946	8.8222e-05	0.00061335	0.00077904	0.00048399	0.00058314	0.00018721	0.00046249	0.00032101	0.00051556	0.00034932	0.00022981	0.00054401	0.00058198	0.00032922	0.00037927	0.000733	0.00060321	0.00065592	Y	Y	0.000420623	0.000244477	0.000453232	0.000168436	0.000436927	0.000206358
Casein kinase I isoform alpha	P48729	CSNK1A1	7.92308	1.67148	0.318923	0.0757538	0.00036141	0.00059424	0.00040842	0.00014092	0.00052942	0.00018688	0.00049629	0.00044543	0.00030297	0.00035324	0.0001911	0.00022495	0.00025748	0.0005314	0.00075633	0.00056332	0.00053117	0.00080792	0.00024428	0.00053379	0.00072029	0.00054511	0.00044657	0.00039062	0.00046321	0.00032823	Y	Y	0.000345596	0.000143653	0.000527865	0.000163087	0.00043673	0.000176946
Proteasome activator complex subunit 2	Q9UL46	PSME2	5.69231	1.31967	0.370269	0.0826092	0.00045299	0.00065461	0.00085131	0.00062093	0.00039991	0.00026352	0.00027492	0.00053503	0.00039669	0.00074713	0.0012983	0.00031719	0.00067772	0.00030527	0.00053323	0.00048683	0.00018724	0.00036247	0.00013248	0.0001344	0.00019215	0.00011387	0.00036732	0.0004721	0.00013607	0.00043559	Y	Y	0.000576173	0.00028586	0.000296848	0.000154647	0.00043651	0.000266438
DDRGK domain-containing protein 1	Q96HY6	DDRGK1	5.92308	1.3542	0.341346	0.0658829	0.00056028	0.00029895	0.00032399	0.00034028	0.00040586	0.00078224	0.00057069	0.00044264	0.0004413	0.00029487	0.00029833	0.00058345	0.00031319	0.00031684	0.00046675	0.00042906	0.0004072	0.00025619	0.00076636	0.00030691	0.00058501	0.00034669	0.00047929	0.00043919	0.00029	0.00060094	Y	Y	0.000435082	0.000150173	0.000437725	0.000145689	0.000436404	0.000144965
Transmembrane emp24 domain-containing protein 3	Q9Y3Q3	TMED3	4.46154	1.06699	0.3595	0.0888609	0.00046773	0.00014419	0.00030335	0.0002462	0.00041109	0.00026121	0.0004129	0.0001281	6.7217e-05	0.00021334	0.00024282	0.00029112	0.00018661	0.000703	0.00058729	0.00073373	0.00076598	0.00082696	0.00055447	0.0004737	0.00033256	0.00047031	0.00072243	0.00049108	0.00059947	0.00068965	Y	Y	0.000259683	0.000118403	0.000611587	0.000143535	0.000435635	0.000220943
Cytochrome b5 type B	O43169	CYB5B	4.23077	1.21021	0.460731	0.152214	0.00049621	0.00012516	0.00011968	0.00039574	0.00029736	0.0006298	0.00039822	0.00033358	0.0002431	0.00022045	0.00023419	0.00021058	0.00015426	0.00039796	0.00046729	0.0003266	0.00072454	0.00041253	0.00080213	0.00047113	0.00039363	0.00058966	0.0009197	0.00071043	0.0005637	0.00065067	Y	Y	0.000296795	0.000150913	0.000571536	0.000180682	0.000434165	0.000215006
Rho-related GTP-binding protein RhoB	P62745	RHOB	3.73077	1.04145	0.414462	0.0705613	0.00058689	0.00041507	0.00027478	0.00042401	0.0003251	0.00038559	0.00045714	0.00056731	0.0004093	0.00057362	8.9612e-05	0.0005157	0.00035417	0.00040608	0.00039013	0.0004999	0.00032617	0.00050514	0.00038771	0.00049168	0.0006025	0.00041656	0.00057588	0.00028784	0.00036503	0.00059755	Y	Y	0.000413715	0.000137871	0.000450167	0.000103078	0.000431941	0.000120704
T-complex protein 1 subunit gamma	P49368	CCT3	13.0769	3.00564	0.394654	0.10093	0.00034764	0.00048227	0.00072469	0.00058816	0.00043259	0.0001849	0.00041648	0.00013261	0.00022749	0.00065528	0.00088088	0.00032456	0.00056256	0.00046246	0.00063136	0.00057305	0.0003871	0.0002952	0.00033696	0.00022398	0.00021668	0.00032459	0.00050625	0.00057509	0.00027449	0.00040592	Y	Y	0.00045847	0.00022047	0.00040101	0.000138592	0.00042974	0.000182783
Actin-related protein 2	P61160	ACTR2	10.7692	2.26817	0.437654	0.0841912	0.00034348	0.0002859	0.00048603	0.00049718	0.00042048	0.00054348	0.00060642	0.00038099	0.00055531	0.00040285	0.00081727	0.00059325	0.00069006	0.00037035	0.00032346	0.0002176	0.00037319	0.00031411	0.00062683	0.00035873	9.9906e-05	0.00046625	0.00039788	0.00035002	0.00026413	0.00037983	Y	Y	0.000509438	0.000147496	0.000349407	0.00012376	0.000429423	0.000156375
Aflatoxin B1 aldehyde reductase member 2	O43488	AKR7A2	8.69231	2.34554	0.347962	0.091749	0.00037696	0.00055782	0.00028337	0.00079368	0.00028399	0.00059647	0.00038269	0.00052654	0.00060944	0.00055266	0.00106	0.00033434	0.0010313	0.00031408	0.00031949	0.00023881	0.00026712	0.00020684	0.00045863	0.0004116	0.00034721	0.00018952	6.9868e-05	0.00034922	0.000308	0.00028999	Y	Y	0.000568405	0.000258092	0.000290029	0.000100162	0.000429217	0.000238615
Calpain-1 catalytic subunit	P07384	CAPN1	18	4.46318	0.359115	0.0687409	0.00038855	0.00030677	0.0006705	0.00045726	0.0002588	0.00036165	0.00045176	0.00019466	0.00016343	0.00055576	0.00065598	0.00047778	0.00025926	0.00052949	0.0004373	0.00051461	0.0004835	0.00027733	0.0004612	0.00054888	0.00046861	0.0003907	0.00046547	0.00040385	0.00059212	0.00037363	Y	Y	0.000400166	0.000164097	0.000457438	8.31853e-05	0.000428802	0.000130766
Thioredoxin domain-containing protein 17	Q9BRA2	TXNDC17	3.11538	1.03255	0.351192	0.113625	0.00011002	0.00055966	0.00034056	0.00028956	0.00036263	0.00040963	0.00029138	0.0006328	0.00017788	0.00037638	0.00028559	0.00030816	0.00042328	0.00048531	0.00025903	0.00054766	0.00051975	0.00070432	0.00036039	0.00052232	0.00074673	0.00033189	0.00040785	0.00035674	0.00068744	0.0006348	Y	Y	0.000351348	0.000139638	0.000504941	0.000156477	0.000428145	0.000165063
Transmembrane 9 superfamily member 2	Q99805	TM9SF2	10.1923	2.17291	0.253385	0.0514634	0.00024494	9.439e-05	0.00018954	0.00031337	0.00031716	0.00017099	0.00040542	9.2241e-05	0.000231	0.00030923	0.00085656	0.00020963	0.0001396	0.00058023	0.0002595	0.00028633	0.00064605	0.00055066	0.00054443	0.0003973	0.0004057	0.00057468	0.00087959	0.0013047	0.00055919	0.0005594	Y	Y	0.000274929	0.000197744	0.000580597	0.000270036	0.000427763	0.000279398
Actin-related protein 2/3 complex subunit 2	O15144	ARPC2	9.57692	2.92811	0.416512	0.11474	0.00027066	0.00043806	0.00039895	0.00059361	0.000531	0.00046185	0.0007367	0.0005189	0.00034034	0.00037477	0.0007611	0.00082125	0.00061704	0.00035374	0.00040357	0.00020413	0.00025572	0.00035065	0.0004855	0.00034264	4.3737e-05	0.00040823	0.00033443	0.00033432	0.00026017	0.00047716	Y	Y	0.000528018	0.000170843	0.000327231	0.000117842	0.000427624	0.000176515
26S proteasome regulatory subunit 6B	P43686	PSMC4	11.5385	1.36325	0.498423	0.0579753	0.00038851	0.000524	0.0006156	0.00058225	0.00047256	0.00036161	0.00044299	0.00033251	0.0003315	0.00053794	0.00056025	0.00030227	0.00051205	0.00050776	0.00053355	0.00057136	0.00039765	0.00035529	0.00025755	0.0003535	0.00025112	0.00030926	0.00037504	0.00037491	0.00035789	0.00048255	Y	Y	0.000458772	0.000106046	0.000394418	0.000101285	0.000426595	0.000106766
Eukaryotic translation initiation factor 3 subunit H	O15372	EIF3H	7.5	1.96469	0.339308	0.104485	0.00028834	0.0004978	0.00073102	0.00057337	0.00052496	0.00025049	0.00054302	0.0002685	0.00029006	0.0003194	0.0007152	0.00021536	0.00034512	0.00048991	0.0006879	0.00055671	0.00049037	0.00042191	0.00026985	0.00034678	0.00016774	0.00032859	0.0004988	0.00033835	0.00057281	0.00025879	Y	Y	0.000427895	0.000178489	0.000417578	0.000147857	0.000422737	0.000160665
Surfeit locus protein 4	O15260	SURF4	4.26923	0.603834	0.214923	0.0220507	0.00030185	0.00037223	0.00046717	0.00037514	0.000379	0.00042143	0.0003997	0.00024801	0.00035245	0.00029503	0.00037	0.00039924	0.00036558	0.00044382	0.00047376	0.00063742	0.00042778	0.00034505	0.0004002	0.00050155	0.00048777	0.00040469	0.00060609	0.00055927	0.00048358	0.00045958	Y	Y	0.000365141	5.70844e-05	0.000479274	8.27834e-05	0.000422207	9.07771e-05
Transmembrane protein 205	Q6UW68	TMEM205	3.84615	0.464095	0.304846	0.0452192	0.00046542	0.00026489	0.0002533	0.00034549	0.00040457	0.00066646	0.00050567	0.0001765	0.00038587	0.00034992	0.00018586	0.00043453	0.00036729	0.00028075	0.00033715	0.00022681	0.00057503	0.00042563	0.00083764	0.0004419	0.00045125	0.00039599	0.00063038	0.00053066	0.00037855	0.00061968	Y	Y	0.000369675	0.000134795	0.000471648	0.000165206	0.000420661	0.000156607
3-hydroxyisobutyrate dehydrogenase, mitochondrial	P31937	HIBADH	8.42308	3.22705	0.396308	0.123177	0.00018125	0.00024213	0.00028496	0.00054767	0.00032239	0.0006373	0.00053333	0.00013237	0.00065116	0.00045271	0.00059243	0.00026322	0.0003099	0.0002961	0.00030343	0.00021871	0.00066593	0.00042358	0.00077273	0.00024857	7.8101e-05	0.00066823	0.00082116	0.00061565	0.00017422	0.00048413	Y	Y	0.000396217	0.000180065	0.000443888	0.000244708	0.000420052	0.00021189
Ras-related protein Rap-2c	Q9Y3L5	RAP2C	5.46154	2.40384	0.448715	0.163586	0.00062858	0.00034197	0.00049051	0.00019463	0.00094012	0.00065389	0.00084866	0.00078989	0.00019926	0.0001807	3.1993e-05	0.00089755	9.4833e-05	0.00036244	0.00041784	0.0003681	0.00020961	0.00037195	0.00034604	0.00063192	0.0010396	0.00022308	0.0002056	0.00010276	0.00017771	0.00014222	Y	Y	0.000484045	0.000327638	0.000353759	0.00025018	0.000418902	0.000293228
Ubiquitin thioesterase OTUB1	Q96FW1	OTUB1	5.88462	1.24344	0.25435	0.0650806	0.00037453	0.00055422	0.00050788	0.00039428	0.0003762	0.0002324	0.00035266	0.00043082	8.0734e-05	0.00056129	0.00047528	0.00025642	0.00044827	0.00031817	0.00047026	0.00056493	0.00056617	0.00034251	0.00039725	0.00045043	0.00053259	0.00027617	0.00039336	0.00041636	0.00050402	0.00052822	Y	Y	0.000388076	0.000136217	0.000443111	9.51438e-05	0.000415593	0.000118486
Unconventional myosin-Id	O94832	MYO1D	25.2692	11.657	0.327173	0.131144	0.00025559	6.8428e-05	0.00029148	0.00018292	4.4338e-05	0.00035059	0.00024344	0.00014369	6.5246e-05	0.00019722	0.00015713	0.00022607	0.00013226	0.00083072	0.00047506	0.00054786	0.00067361	0.00035676	0.00071131	0.00051729	0.00076952	0.00070338	0.00080409	0.00076642	0.00080171	0.00048509	Y	Y	0.000181416	9.21096e-05	0.000649448	0.000154449	0.000415432	0.000269215
Protein S100-A8	P05109	S100A8	2	1.81108	0.214115	0.162408	0.00021827	0.00047104	0.00032173	0.0004468	0.00061664	0.00060949	0.00025691	0.00017934	0.00054894	0.00035557	0.0016997	0.00013586	0.00043541	0.00035659	0.00020555	0.00026339	0.00020622	0.00019961	0.00068092	0.00013816	0	0.00014632	6.7426e-05	0.0018873	0.00020981	0.00013993	Y	Y	0.000484285	0.000397746	0.000346248	0.000491326	0.000415266	0.00044358
Proteasome subunit alpha type-4	P25789	PSMA4	6.5	2.02485	0.459423	0.124183	0.00012963	0.00067136	0.00059613	0.00065956	0.00046386	0.00028956	0.00038906	0.00029822	0.00044708	0.00063348	0.0010094	0.00014523	0.00064275	0.00025412	0.00029297	0.00039887	0.00034292	0.00033192	0.00016984	0.00027077	0.00022622	0.00023461	0.00026428	0.00079256	0.00037381	0.00044874	Y	Y	0.000490409	0.000245798	0.000338587	0.000156635	0.000414498	0.000216263
Dynein light chain roadblock-type 1	Q9NP97	DYNLRB1	3	1.5748	0.457508	0.2724	0.00014097	0.00013038	0.00031168	0.0001855	0.0002655	0.00013121	0.00031111	0.00023165	0	6.8891e-05	0.00024394	6.5806e-05	6.0258e-05	0.00082908	0.00073013	0.0006379	0.0009989	0.00096687	0.00013193	0.00073615	0.00095674	0.00049611	0.00078383	0.00045707	0.00054202	0.00033889	Y	Y	0.000165146	0.000101754	0.000661971	0.000260781	0.000413558	0.000319046
ATP synthase subunit alpha, mitochondrial	P25705	ATP5F1A	12.3077	4.82302	0.32685	0.109354	0.0003059	4.5266e-05	0.00023807	0.00035423	0.00072592	0.0005125	0.00048607	7.0375e-05	0.00056709	0.00043054	0.00047642	0.00038841	0.00031382	0.00033583	0.00024198	0.00023255	0.00080924	0.00064901	0.00068708	0.00031368	3.5591e-05	0.00057826	0.00054429	0.0005441	0.00010586	0.00074127	Y	Y	0.000378047	0.000190161	0.000447595	0.000251026	0.000412821	0.000221047
Alpha-actinin-4	O43707	ACTN4	20.6538	3.70883	0.482692	0.0760893	0.00028225	0.00043964	0.00064374	0.0005278	0.00033573	0.00033184	0.00045242	0.00032345	0.00030421	0.0004501	0.00073906	0.00036059	0.00052704	0.00055332	0.0003847	0.00036971	0.00040702	0.00036	0.00024329	0.0004725	0.00038168	0.00035102	0.0002065	0.00038533	0.0004498	0.00039997	Y	Y	0.000439836	0.000139126	0.000381911	8.8854e-05	0.000410873	0.000118122
Flotillin-2	Q14254	FLOT2	10.6923	4.96201	0.329731	0.125102	0.00036362	0.00017546	4.1945e-05	9.7085e-05	0.00025309	0.00044145	0.00025121	0.00045464	0.00027264	0.00024723	0.00016415	0.00025092	0.00012164	0.00063537	0.00056575	0.00011446	0.00034355	0.00052048	0.00031071	0.00052537	0.00093503	0.00085842	0.0010402	0.00052725	0.00066866	0.00050168	Y	Y	0.00024116	0.000124843	0.000580533	0.000256104	0.000410847	0.000262506
Proteasome subunit beta type-4	P28070	PSMB4	4.07692	1.16355	0.314346	0.082367	0.0003332	0.00059262	0.00056669	0.0006071	0.00045859	0.00028627	0.00042989	0.00063177	0.00052488	0.00050102	0.0011088	0.00035894	0.00061354	0.00027636	0.00041032	0.00037114	0.00019373	0.00025783	0.00014392	0.00029203	0.00042246	0	0.00021377	0.00061735	0.00022173	0.00024647	Y	Y	0.000539485	0.000205299	0.000282085	0.0001509	0.000410785	0.000219971
Transgelin-2	P37802	TAGLN2	5.53846	2.54921	0.420746	0.156995	0.00020401	0.00037737	0.00045107	0.00056676	0.00025616	0.00060132	0.00030016	0.00064257	0.00051308	0.00073114	0.0013239	0.00063491	0.00084301	0.00013332	9.6062e-05	0.00012309	0.00028913	9.3286e-05	0.00031822	0.00051655	0.00023077	0.00017095	0.00018906	0.000189	0.00035953	0.00052315	Y	Y	0.000572728	0.000294249	0.000248624	0.000146016	0.000410676	0.000281255
ADP-ribosylation factor 5	P84085	ARF5	3.69231	1.22537	0.622654	0.0928896	0.00097738	0.00027814	0.00013298	0.00026383	0.0002832	0.00069978	0.00046459	0.0007104	0.00040517	0.00022045	0.00026021	0.00049135	0.00077131	0.00055272	0.000177	0.00010206	0.00028413	0.00055004	0.00070362	0.000464	0.0006196	0.00026459	0.00013935	0.0001393	0.00043361	0.00021689	Y	Y	0.000458368	0.000257524	0.000357455	0.000205676	0.000407912	0.000234064
Vacuolar protein-sorting-associated protein 25	Q9BRG1	VPS25	4.46154	1.72582	0.399923	0.160691	0.00034601	0.00042668	0.00047602	0.00070828	0.00025343	0.00028627	0.00047515	0.00050542	0.00012431	0.00052607	0.00049897	0.00050252	0.00046015	0.00071602	0.00050687	0.00069589	0.00032691	0.00038675	0.00025186	0.00047454	0.00011183	0.00019329	0.00028503	0.00017808	0.00040651	0.00048061	Y	Y	0.000429945	0.000147135	0.000385707	0.000187968	0.000407826	0.000166912
Protein S100-B	P04271	S100B	1.88462	0.431455	0.373192	0.0771565	0.00058839	0.00027209	0.00032523	0.00032261	0.0006926	0.00034228	0.00025971	0.00066474	0.00015854	7.1886e-05	0.00044546	6.8667e-05	0.00037727	0.00043256	0.00034631	0.00026625	0.0006254	0.00040356	0.00027533	0.00055866	0.00099834	0.00014791	0.00020448	0.00088576	0.00021209	0.00063652	Y	Y	0.000353036	0.000202443	0.000461013	0.000266454	0.000407025	0.00023829
WD repeat-containing protein 61	Q9GZS3	WDR61	7.34615	1.44062	0.478115	0.113132	0.00042152	0.00026674	0.00033355	0.00040871	0.00035516	0.00035104	0.00041127	0.00023697	0.00016738	0.00039031	0.00028793	0.00041425	0.0002276	0.0006089	0.00054319	0.00066258	0.00054497	0.00026375	0.00045678	0.00037915	0.0004302	0.00042384	0.00069902	0.00039049	0.00053313	0.00036267	Y	Y	0.000328648	8.38318e-05	0.000484513	0.00012701	0.000406581	0.000132034
Serine/threonine-protein phosphatase PP1-beta catalytic subunit	P62140	PPP1CB	9	2.71293	0.373077	0.0722102	0.00012416	0.00032534	0.00062221	0.00056275	0.00048715	0.00013482	0.00023747	0.00037404	0.00017842	0.00044495	0.00071616	0.00028979	0.00054841	0.00040566	0.00052614	0.00050564	0.00052786	0.00041631	0.00023239	0.00039294	0.00044138	0.00035371	0.00036435	0.00051758	0.0004177	0.00041786	Y	Y	0.000388128	0.000192775	0.000424578	8.34617e-05	0.000406353	0.000146721
Staphylococcal nuclease domain-containing protein 1	Q7KZF4	SND1	21.8462	4.42441	0.387923	0.0740697	0.00028999	0.0004195	0.00056554	0.00050228	0.00022407	0.0002976	0.00026912	0.00036657	0.00032057	0.00063955	0.00073344	0.00029851	0.00044498	0.00037901	0.00039913	0.000572	0.00035126	0.000204	0.00032011	0.00034594	0.00043256	0.00026916	0.00042723	0.00055107	0.00038596	0.00053627	Y	Y	0.000413209	0.000156781	0.000397977	0.000108235	0.000405593	0.000132219
Oxysterol-binding protein 1	P22059	OSBP	18.6538	3.38162	0.3565	0.0739791	0.00034377	0.00037223	0.00040043	0.00033101	0.00026846	0.00017169	0.00038489	0.00027557	0.00029823	0.00045893	0.00033372	0.00040707	0.00037992	0.00047669	0.00046586	0.00046289	0.000507	0.0004294	0.00027465	0.00050155	0.00050403	0.00062389	0.00055169	0.0002874	0.00061254	0.00039508	Y	Y	0.000340455	7.43953e-05	0.000468667	0.000105297	0.000404561	0.000110691
Sialic acid synthase	Q9NR45	NANS	9.11538	3.66963	0.385577	0.130178	0.00018848	0.00074957	0.00058342	0.00067794	0.00030174	0.00019298	0.00023294	0.00086724	0.00038598	0.00090268	0.00076648	0.00026396	0.00075734	0.00025865	0.00033724	0.00035822	0.0002315	0.00034473	0.00021167	0.00035791	0.00021929	0.00015162	0.000262	0.00052383	0.00012682	0.00025374	Y	Y	0.000528519	0.000273135	0.000279786	0.000104574	0.000404153	0.000239049
Interferon-inducible double-stranded RNA-dependent protein kinase activator A	O75569	PRKRA	6.84615	1.59229	0.321269	0.0733651	0.00043236	0.00029991	0.00053533	0.00062585	0.00030536	0.00024146	0.00022901	0.00030196	0.000233	0.0003592	0.00052374	0.00026238	0.00046204	0.00029667	0.00042752	0.00066521	0.00042892	0.0001977	0.00038441	0.00022578	0.00039824	0.00032606	0.00060102	0.00060081	0.00029092	0.00083153	Y	Y	0.000370123	0.000132091	0.000436522	0.00018733	0.000403323	0.000162375
T-complex protein 1 subunit zeta	P40227	CCT6A	10.9615	2.97296	0.311769	0.0691331	0.00031857	0.00049499	0.00069872	0.00044716	0.000384	0.00013047	0.00041622	0.00016752	0.00028842	0.00048574	0.00080487	0.0003926	0.00052292	0.00057458	0.00058801	0.00047284	0.0005177	0.00032629	0.000322	0.00027828	0.00017297	0.00024345	0.00031885	0.00042498	0.00030622	0.00037986	Y	Y	0.000427092	0.000187898	0.000378925	0.000128454	0.000403009	0.000159593
Nicalin	Q969V3	NCLN	10.0769	2.15264	0.228269	0.0535952	0.00057689	0.0002112	0.00029762	0.00034794	0.00038481	0.0005817	0.00053048	0.00021725	0.00034975	0.00022319	0.00023918	0.00044883	0.00017467	0.00049479	0.00041877	0.00041333	0.00040879	0.0003627	0.00068612	0.00044504	0.00032628	0.00036255	0.00053462	0.0005233	0.00040435	0.00050852	Y	Y	0.000352578	0.000143576	0.000453012	9.58737e-05	0.000402795	0.000130113
Heme-binding protein 2	Q9Y5Z4	HEBP2	3.07692	0.89098	0.231208	0.0752206	0.00049511	0.00045791	0.00035029	0.00063704	0.00059057	0.00039939	0.00020396	0.00056952	0.00042691	0.00019357	0.00034271	0.00055469	0.00059259	0.0004206	0.00021758	0.00014936	0.0006237	0.00039241	0.00030891	0.00059545	0.00054404	0.00026551	0.00012235	0.00030578	0.00034901	0.00034914	Y	Y	0.000447251	0.000145247	0.000357218	0.000157933	0.000402235	0.000155584
Squalene synthase	P37268	FDFT1	11.6154	4.36419	0.417627	0.150734	0.00021095	0.0002101	0.00035876	0.00027047	0.00010696	0.00052861	0.00027216	0.00017332	5.2468e-05	0.00038063	0.00032292	0.00031814	0.00033294	0.00033402	0.00050427	0.00022028	0.00045993	0.00029678	0.00074412	0.00030813	0.00039332	0.00034264	0.00097744	0.0010974	0.00037434	0.0008582	Y	Y	0.000272187	0.000124614	0.000531605	0.000288273	0.000401896	0.000254637
Astrocytic phosphoprotein PEA-15	Q15121	PEA15	4.11538	1.65715	0.481962	0.141745	0.0002082	0.00014442	0.0001381	0.00022831	0.00019606	0.00029068	0.00041353	0.00042766	5.61e-05	0.00035611	0.00031525	0.00024297	0.00017799	0.00061224	0.00044114	0.0007537	0.00029506	0.000476	0.00029227	0.00064246	0.00050466	0.00068038	0.00086824	0.0007715	0.00055036	0.00035036	Y	Y	0.000245798	0.000110633	0.000556798	0.000185138	0.000401298	0.000217887
Mannose-1-phosphate guanyltransferase alpha	Q96IJ6	GMPPA	6.42308	2.043	0.245885	0.084564	0.00017722	0.000447	0.00058417	0.00066427	0.00039445	0.00011996	0.00038399	0.00042359	0.0002431	0.00051963	0.00098971	0.00031587	0.00085395	0.00037901	0.00042481	0.00037909	0.00035009	0.0003094	7.5388e-05	0.00038241	0.00034365	0.000162	0.0001493	0.00046267	0.00043361	0.00046476	Y	Y	0.000470532	0.000253316	0.000332014	0.000125734	0.000401273	0.000208274
S-formylglutathione hydrolase	P10768	ESD	7.07692	1.80938	0.459538	0.116207	0.00038391	0.00046602	0.00053051	0.0005052	0.00022596	0.000469	0.00040245	0.00049287	0.00025862	0.00039869	0.00083044	0.00042564	0.00080002	0.0002352	0.00033894	0.0002823	0.0002267	0.0003072	0.00051649	0.00047842	0.00037223	0.0002654	0.00011118	0.00037789	0.00041516	0.00029995	Y	Y	0.000476102	0.000174893	0.000325158	0.000109287	0.00040063	0.000162292
Lymphocyte antigen 96	Q9Y6Y9	LY96	2.23077	0.514408	0.175135	0.0364405	0.00063436	0.0003129	0.00026181	0.0002968	0.00067702	0.00047235	0.00037333	0.00031273	0.00027349	0.00016534	3.6591e-05	0.00067122	0.00018077	0.00045599	0.00027878	0.00045929	0.00051943	0.00077349	0.00039579	0.00052199	0.00041003	0.00046776	0.00043111	0.00019589	0.00044716	0.000366	Y	Y	0.000359132	0.000201164	0.000440208	0.000135304	0.00039967	0.000172976
3-hydroxyisobutyryl-CoA hydrolase, mitochondrial	Q6NVY1	HIBCH	10	2.07846	0.307385	0.0538175	0.00049083	0.00037289	0.00041858	0.00063052	0.00051174	0.00019579	0.00038687	0.00018724	0.0003212	0.000514	0.00030335	0.00036006	0.0002248	0.0004983	0.00042921	0.00039662	0.0006128	0.00065727	0.00034452	0.00033288	0.00037392	0.00038778	0.00056858	0.00025983	0.00025275	0.00032028	Y	Y	0.000378298	0.000134416	0.000418057	0.000129833	0.000398177	0.000131052
Sodium- and chloride-dependent neutral and basic amino acid transporter B(0+)	Q9UN76	SLC6A14	9.69231	2.24088	0.180619	0.0389718	0.00050591	0.00034117	0.00045674	0.00028663	0.00042678	0.00028449	0.00030704	0.00022516	0.00018176	0.00026784	7.2955e-05	0.00028536	9.9116e-05	0.00077484	0.00044664	0.00067724	0.00059747	0.00064578	0.00032551	0.00046033	0.00067445	0.0004769	0.00036139	0.00042961	0.00039512	0.00032432	Y	Y	0.000287765	0.000127799	0.000506892	0.000149708	0.000397329	0.000176301
Osteoclast-stimulating factor 1	Q92882	OSTF1	7.30769	1.61912	0.399038	0.0737978	0.00037943	0.00023395	0.00047538	0.00019417	0.00020843	0.00061803	0.00036286	0.00051959	0.0003408	0.00018543	0.00038301	0.00038376	0.00037844	0.00037192	0.00029776	0.00034339	0.00032861	0.00046265	0.0007102	0.00081057	0.00055182	0.00034973	0.00032232	0.00029292	0.00051669	0.00030405	Y	Y	0.000358714	0.0001305	0.000435587	0.000167754	0.00039715	0.000152377
40S ribosomal protein S14	P62263	RPS14	4.61538	1.32897	0.420346	0.153909	0.00071698	0.00041444	0.00047557	0.00043243	0.00021099	0.00066734	0.00059337	0.000405	0.00043468	0.00030659	0.00034895	0.00050204	0.00026817	0.00030747	0.00037979	0.000365	0.00029636	0.0004098	0.00058713	0.00046801	0.00026068	0.00031541	0.00024917	0.00024908	0.00030152	0.00034473	Y	Y	0.00044435	0.000149113	0.000348781	9.63571e-05	0.000396565	0.000132303
Ciliary neurotrophic factor receptor subunit alpha	P26992	CNTFR	6.46154	3.74412	0.279238	0.152814	0.00012733	3.3645e-05	0	0.00046276	0.00022268	0.0011174	0.0007868	0.0011657	0.00021565	0.00064002	1.5738e-05	0.0010699	0.00060647	0.00014264	1.7129e-05	0	0.00022341	3.3269e-05	0.00081711	0.00043176	0.0007407	0.00021948	0.00023599	3.3701e-05	0.00024478	0.00069964	Y	Y	0.000497238	0.00043419	0.000295355	0.000287916	0.000396296	0.000375335
Apolipoprotein D	P05090	APOD	3.92308	2.09615	0.2018	0.0919606	0.00096664	0.00016556	0.00012665	6.2816e-05	0.000472	0.00046652	0.00012642	5.8832e-05	0.00015435	0.0004549	3.0977e-05	0.00036768	9.1822e-05	0.00080714	0.00070801	0.00025921	0.00071033	0.00068755	0.00077063	0.00057787	0.00027769	0.00046799	0.0007631	9.9499e-05	0.00034414	0.00024099	Y	Y	0.000272705	0.000266178	0.000516473	0.000245326	0.000394589	0.000279906
Dynein light chain 1, cytoplasmic	P63167	DYNLL1	1.84615	0.367946	0.563462	0.0821789	0.00045617	0.00063284	0.00047067	0.00026679	0.00035797	0.00014153	0.00067115	0.00037481	0.00016389	0.00029724	0.00046048	0.00035491	0.00019499	0.00052167	0.00050118	0.00041284	0.00043099	0.00034764	0.00049807	0.00036093	0.00058971	0.00030579	0.00042274	0.00035216	0.00043849	0.00021933	Y	Y	0.000372572	0.000165098	0.000415503	9.9466e-05	0.000394038	0.00013532
6-phosphogluconolactonase	O95336	PGLS	6.38462	2.38457	0.488385	0.170249	0.00026227	0.00058214	0.00055667	0.00043715	0.00029637	0.00041499	0.00020837	0.00086196	0.00048055	0.00033324	0.00095308	0.00031832	0.00078476	0.00030849	0.00046926	0.00056966	0.00032213	0.00028781	0.00014727	0.00024901	0.00068657	5.2743e-05	0.00019444	0.00021867	7.563e-05	0.00015132	Y	Y	0.000499221	0.000238526	0.000287154	0.000188555	0.000393187	0.000236786
Protein S100-A14	Q9HCY8	S100A14	3.38462	0.982931	0.494885	0.16148	0.00026025	0.00018052	0.00046032	0.00022831	0.00012254	0.0004239	0.00028718	0.00042766	0.0002805	0.00044514	0.00011259	0.00024297	0.00016687	0.00031888	0.00042889	0.00023553	0.00036883	0.000357	0.00042623	0.0011119	0.00075698	0.00045795	0.00048236	0.00042192	0.00056286	0.00050051	Y	Y	0.000279904	0.000123253	0.000494603	0.000224186	0.000387253	0.00020833
Protein S100-A13	Q99584	S100A13	2.88462	1.42343	0.296731	0.115928	0.00055237	0.00019157	0.00024425	0.00030286	0.00019506	0.0001928	0.00018285	0.0013615	0	0.00013497	0.00035845	0.00045124	0.00070834	0.00060912	0.00045515	0.00031244	0.00032617	0.00037885	0.00058156	0.00039334	0.00066944	0.00034713	0.00019196	0.00019189	0.00039822	0.00033197	Y	Y	0.000375097	0.000351014	0.000399018	0.000147181	0.000387058	0.000263984
Syntenin-1	O00560	SDCBP	6.42308	1.74753	0.378923	0.0951937	0.00027248	0.000546	0.00034138	0.00053783	0.00044903	0.00012681	0.00032071	0.00024253	0.00085656	0.00039947	0.00015717	0.00038158	0.00033001	0.00028934	0.00032074	0.00036989	0.00045051	0.00022841	0.00027625	0.00038806	0.00017612	0.0004338	0.00044189	0.00052588	0.00037105	0.00080788	Y	Y	0.000381658	0.000190703	0.000390755	0.000158599	0.000386207	0.000171906
26S proteasome non-ATPase regulatory subunit 3	O43242	PSMD3	10.3077	2.31118	0.276192	0.0758799	0.0003548	0.00052736	0.00050429	0.00042242	0.00048923	0.00036562	0.00042506	0.00023946	0.00025949	0.00030962	0.00053722	0.00034308	0.00037915	0.00043472	0.00038185	0.00059633	0.0004669	0.0003824	0.00028461	0.00036093	0.00024571	0.00022934	0.000411	0.00028173	0.00035322	0.0004021	Y	Y	0.000396677	9.809e-05	0.000371603	9.93545e-05	0.00038414	9.75709e-05
Proteasome subunit alpha type-6	P60900	PSMA6	5	2.03961	0.315077	0.117419	0.00022005	0.00066142	0.00063248	0.00069978	0.00033673	0.00030722	0.00021853	0.000339	0.00047434	0.00061834	0.00097577	0.0003852	0.00082304	0.00026962	0.00038854	0.00024894	0.00023389	0.00012577	0.00015445	0.00023504	0.00010668	0.00013829	0.0002804	0.00063704	0.00015864	0.00029095	Y	Y	0.000514762	0.000239197	0.000251404	0.00014094	0.000383083	0.000234586
Elongation factor 1-beta	P24534	EEF1B2	5	1.13137	0.365231	0.109483	0.00015037	0.0004172	0.00055853	0.00055403	0.00048144	0.00033589	0.00066369	0.00034593	0.00051861	0.0004409	0.00049439	0.00033693	0.00028281	0.00032426	0.00042481	0.00046269	0.00036937	0.00019251	0.00039403	0.00028554	0.0002041	0.00042335	0.00022296	0.0002786	0.00060706	0.00017351	Y	Y	0.000429286	0.000137198	0.000335599	0.000126711	0.000382443	0.000137927
Protein transport protein Sec61 subunit beta	P60468	SEC61B	2.15385	0.92487	0.232808	0.0869832	0.00042291	0.00013038	0.00049868	0.000371	0.00019912	0.00072165	0.00043555	0.00028956	0.00037984	0.00048224	0.00012197	0.00078967	0.00036155	0.00020727	0.00033188	0.00025516	0.00033297	0.00019337	0.00065964	0.00046846	0.00034169	0.00028349	0.00052255	0.00032648	0.00040651	0.00040667	Y	Y	0.000400317	0.000199763	0.000364318	0.00013006	0.000382318	0.000166165
Prostaglandin reductase 1	Q14914	PTGR1	8.26923	3.85287	0.388769	0.169247	0.00014397	0.00057064	0.00063662	0.00072171	0.00034862	0.00044029	0.0001634	0.00089562	0.00026601	0.00054275	0.00096094	0.00042244	0.00080882	0.00018144	0.00027115	0.0002792	0.00021375	0.00037617	0.00015398	9.7638e-05	0.00031905	0.00012408	9.5299e-05	0.00041917	5.9309e-05	0.00041532	Y	Y	0.000532448	0.000266553	0.000231197	0.000125146	0.000381823	0.000255377
Proteasome subunit alpha type-7	O14818	PSMA7	6.11538	1.21085	0.3405	0.0517666	0.00019099	0.00042898	0.00067564	0.00050265	0.00048817	0.00033014	0.00045763	0.00049319	0.0004117	0.00042668	0.00084987	0.0002802	0.0007231	0.00032093	0.00025694	0.00041978	0.00025778	0.00039922	7.6604e-05	0.00028496	0.00023808	0.00013717	0.00020228	0.00055607	0.00020981	0.0002886	Y	Y	0.000481457	0.000180605	0.000280633	0.000124918	0.000381045	0.000183393
Alpha-2-macroglobulin receptor-associated protein	P30533	LRPAP1	8.46154	1.42073	0.273462	0.0238466	0.00037907	0.00022788	0.00025144	0.0002993	0.00041052	0.00075858	0.00048522	0.0002336	0.000429	0.0002223	0.00031159	0.000407	0.00027547	0.00042731	0.00044622	0.00032592	0.00046559	0.00032933	0.00063858	0.00034192	0.00034916	0.00043834	0.00045669	0.00024582	0.00032794	0.00040097	Y	Y	0.000360844	0.000147698	0.000399522	9.75493e-05	0.000380183	0.000124208
Transthyretin	P02766	TTR	3.23077	2.47075	0.330669	0.224255	0.0005984	0.0013623	0.00028496	0.00056534	0.00078024	0	0.0001219	0	0.0011907	0.00076483	0	8.595e-05	0.00066899	4.512e-05	0.00013004	0.00033327	0.00078281	0.00058933	0	0.00034964	0	0.00041656	0.00012797	4.2643e-05	0.00039822	0.00022132	Y	Y	0.000494124	0.000458439	0.000264379	0.000242039	0.000379251	0.000377787
Ras-related protein Rap-2b	P61225	RAP2B	3.46154	1.65483	0.477446	0.161729	0.00062858	0.00034197	0.00032701	0.00042169	0.00069639	0.00061948	0.00048961	0.00033418	0.00063764	0.00021684	6.3985e-05	0.00062138	0.00031611	0.00036244	0.00020892	0.00026771	0.00017467	0.00057484	0.00017302	0.0005266	0.0006453	0.00022308	0.00023986	0.00030828	0.00028434	0.00014222	Y	Y	0.000439605	0.0001933	0.000317791	0.000163761	0.000378698	0.000186187
Mannose-1-phosphate guanyltransferase beta	Q9Y5P6	GMPPB	8.84615	2.49307	0.407923	0.114287	0.00013157	0.0006258	0.00054855	0.00052765	0.0003186	0.00022743	0.00026548	0.00040153	0.00040517	0.00067972	0.00074809	0.00036851	0.00056241	0.00023951	0.00038941	0.00025516	0.00031965	0.00018908	0.0001935	0.00026769	0.00036447	0.0001134	0.00024386	0.00059202	0.00045168	0.0004157	Y	Y	0.000446962	0.000185751	0.000310395	0.000129464	0.000378678	0.000171628
Polyadenylate-binding protein 1	P11940	PABPC1	13.4231	2.00346	0.254231	0.0364783	0.00026598	0.00054118	0.00047046	0.00043867	0.00027051	0.00066347	0.00035689	0.00039337	0.00038988	0.00042634	0.0005063	0.00023839	0.00048207	0.00041715	0.00033063	0.00030812	0.00043223	0.00025297	0.00045802	0.00019193	0.0003404	0.00029954	0.00034508	0.00028583	0.00027612	0.00042969	Y	Y	0.000418732	0.00012001	0.000335978	7.93212e-05	0.000377355	0.00010823
Programmed cell death protein 10	Q9BUL8	PDCD10	6.03846	1.24838	0.376692	0.0585107	0.00047876	0.00035423	0.00042341	0.000308	0.00033062	0.00065357	0.00028176	0.00065561	0.00037841	0.00031196	0.00019331	0.00035759	0.00043659	0.000438	0.00045086	0.0004044	0.00042218	0.00035026	0.00035845	0.00033335	0.00046419	0.00041721	0.00029579	8.8705e-05	0.00036816	0.00024554	Y	Y	0.000397217	0.000135312	0.0003567	0.000102414	0.000376958	0.000119373
Ribonuclease inhibitor	P13489	RNH1	10.6538	3.93896	0.433692	0.149303	0.00020549	0.0003258	0.00048029	0.00042492	6.911e-05	0.00012295	0.00010366	9.6479e-05	0.00018984	0.00048776	0.0010668	0.00016444	0.00043919	0.00033091	0.00041467	0.00055792	0.00030509	0.00024161	0.00048078	0.00032053	0.00046962	0.00039849	0.00036726	0.00076146	0.00036683	0.00060691	Y	Y	0.000321287	0.000272269	0.000432468	0.000142492	0.000376877	0.000220323
Synaptosomal-associated protein 29	O95721	SNAP29	7.11538	2.21498	0.352923	0.10565	0.00031472	0.00019405	0.00020875	0.00023008	0.00037046	0.00065909	0.00046304	0.00062492	0.00025441	0.00030761	4.5385e-05	0.00061215	0.00035875	0.00030849	0.00032107	0.00030856	0.00044602	0.00028781	0.00044181	0.00039842	0.000534	0.00039557	0.00026735	0.000656	0.00045378	0.00032786	Y	Y	0.000357186	0.000186204	0.000395903	0.000111208	0.000376544	0.000151554
40S ribosomal protein S6	P62753	RPS6	4.96154	1.28002	0.237154	0.0529873	0.0003261	0.00037699	0.00062486	0.00057215	0.00038385	0.00040469	0.00033585	0.00033492	0.00067365	0.00045152	0.00058781	0.00032982	0.00060403	0.00031964	0.00043504	0.00029512	0.0002054	0.00022366	0.00022889	0.00025801	0.00015808	0.00024592	0.00022665	0.00040279	0.00031346	0.00044423	Y	Y	0.000462018	0.000130443	0.000288992	9.06744e-05	0.000375505	0.00014106
DnaJ homolog subfamily A member 1	P31689	DNAJA1	10.3462	2.6068	0.447	0.0890375	0.00023862	0.0001734	0.00031654	0.00032895	0.0002247	0.00034901	0.00030092	0.00016805	0.00016533	0.00034983	0.00033919	0.0003819	0.00037885	0.00055133	0.00046547	0.00049361	0.00057972	0.00034291	0.00039878	0.0003722	0.00034703	0.00047987	0.00052124	0.00034737	0.00050789	0.0006392	Y	Y	0.000285792	8.10585e-05	0.000465125	9.68925e-05	0.000375458	0.000126577
Tyrosine-protein phosphatase non-receptor type substrate 1	P78324	SIRPA	8.23077	2.94357	0.280462	0.0903766	0.00036249	0.00024834	0.00011873	0.00018845	0.00037928	0.00087472	0.00035555	0.00052949	0.00020258	0.00024932	0.00012778	0.00053898	0.0003099	0.00038164	0.00027815	0.00017011	0.00043127	0.00031922	0.00062823	0.00042066	0.00052068	0.00037799	0.00046035	0.00038556	0.00033553	0.0005164	Y	Y	0.000345047	0.000207518	0.000401984	0.00011712	0.000373515	0.000167624
ADP/ATP translocase 1	P12235	SLC25A4	5.19231	2.53013	0.205877	0.0874255	0.00015894	8.4001e-05	0.00016065	0.00031872	0.0003635	0.00040155	0.00038084	3.7313e-05	0.00024473	0.00037728	0.0002554	0.00019079	0.00050471	0.00033386	0.00021383	0.0003288	0.00096538	0.00066448	0.00061626	0.00021559	6.6045e-05	0.00050229	0.00044189	0.00069416	0.00026191	0.00087338	Y	Y	0.000267571	0.000137654	0.000475221	0.000273001	0.000371396	0.000236813
Protein phosphatase 1 regulatory subunit 7	Q15435	PPP1R7	8.42308	2.91442	0.349346	0.100618	0.00016916	0.00071272	0.00044881	0.00049467	0.0004248	0.00038488	0.00038162	0.00058685	0.00030388	0.00055113	0.00081314	0.00036851	0.00069096	0.00027636	0.0003363	0.00027217	0.00023086	0.00036096	0.00014072	0.000232	0.00023691	0.00018899	0.00012193	0.00040048	0.00019874	0.00030726	Y	Y	0.00048701	0.000179934	0.000254129	8.27662e-05	0.00037057	0.000181465
Glycogen phosphorylase, brain form	P11216	PYGB	19.3846	9.23072	0.313231	0.128345	0.0003612	0.00065327	0.00081635	0.00031687	0.0003477	0.00011206	0.00018423	0.00010552	0.00017303	0.00069822	0.001264	0.00015737	0.00067249	0.00030685	0.00034015	0.00054482	0.00015926	0.00024223	9.7655e-05	0.00012194	0.0001323	0.00013721	0.0001934	0.00066179	0.00023147	0.00060204	Y	Y	0.000450947	0.000347749	0.000290086	0.000193416	0.000370516	0.000287629
FAS-associated factor 2	Q96CS3	FAF2	10.1154	2.12277	0.378654	0.0781542	0.00033452	0.00029532	0.00034964	0.00024011	0.00031502	0.00028306	0.00029531	0.00022488	0.00026222	0.00041613	0.00011841	0.00042589	0.00028599	0.00047695	0.00060141	0.00044036	0.00035916	0.00034764	0.00058345	0.00046199	0.00056022	0.00047397	0.00045092	0.00022538	0.0005408	0.00026319	Y	Y	0.000295885	8.01846e-05	0.000445034	0.000117766	0.000370459	0.000124608
Neutral amino acid transporter B(0)	Q15758	SLC1A5	8.38462	2.69929	0.260019	0.0761	0.00032519	0.00021978	0.00016592	0.00034014	0.00041223	0.00051222	0.00047477	0.00047272	0.00031005	0.00017114	1.0822e-05	0.00046709	0.0001497	0.00035554	0.00024735	0.00027167	0.00059085	0.00049183	0.00055015	0.00071252	0.00078823	0.00037729	0.00030136	0.00025491	0.00042079	0.00021649	Y	Y	0.000310136	0.00015657	0.000429152	0.000185269	0.000369644	0.000178677
Protein XRP2	O75695	RP2	5.96154	1.39945	0.253615	0.0852507	0.00059932	0.00050064	0.00027356	0.0001696	0.00036411	0.00046785	0.00039253	0.000413	0.00037507	0.00034012	0.00013382	0.00045124	0.00023139	0.00028425	0.00034591	0.00027995	0.00029225	0.00038896	0.00048851	0.00058739	0.00076852	0.00042767	0.00028666	0.00014328	0.00039025	0.0002045	Y	Y	0.000362481	0.000133185	0.000376008	0.000166226	0.000369244	0.000147732
Coatomer subunit epsilon	O14579	COPE	7.23077	2.62766	0.425538	0.135959	0.00017575	0.00032509	0.00038858	0.00028909	0.00024826	0.00032717	0.00054302	0.00025271	0	0.00045092	0.00060827	0.00020511	0.00050711	0.00021534	0.00037239	0.00049706	0.00045664	0.00014064	0.00028784	0.00033374	0.00034081	0.00055226	0.00063114	0.00038669	0.00046459	0.00059152	Y	Y	0.000332391	0.000167035	0.000405435	0.000145053	0.000368913	0.000157731
Keratin, type I cytoskeletal 19	P08727	KRT19	10.8846	3.9327	0.391308	0.118297	0.00050749	9.3871e-05	0.00031417	0.00043037	0.00022302	0.0004881	0.00040319	0.00016679	0.00029172	9.9203e-05	0.00049764	0.00048959	0.00028924	0.00043112	0.00011151	0.00036743	0.00059135	0.00024752	0.00064909	0.00032123	0.00031162	0.0005273	0.00025083	0.0005955	0.00043903	0.0004392	Y	Y	0.000330338	0.000151653	0.000406364	0.000158217	0.000368351	0.000156709
Proteasome subunit alpha type-5	P28066	PSMA5	4.26923	1.21845	0.308615	0.0971202	0.00016846	0.00054531	0.00047178	0.00049262	0.00034371	0.00028746	0.00032221	0.00053059	0.00021183	0.00049396	0.00080167	0.0002097	0.00050407	0.00033025	0.00031728	0.00053361	0.00031832	0.00030811	0.00013138	0.00021326	0.000245	0.00033878	0.00023417	0.00059823	0.0002429	0.00032398	Y	Y	0.000414105	0.000177348	0.000318098	0.000125674	0.000366102	0.00015835
Glutathione S-transferase LANCL1	O43813	LANCL1	7.38462	2.49923	0.303504	0.0971143	0.00025438	0.00045485	0.00032996	0.0001339	0.00022358	7.8922e-05	0.00020959	0.00025081	1.8278e-05	0.00046411	0.0003815	9.4998e-05	0.00033346	0.00044882	0.00079851	0.00052183	0.00024034	0.00082196	0.00017458	0.00054746	0.00070702	0.00034104	0.00040861	0.00028279	0.00052164	0.00047292	Y	Y	0.000248334	0.000141786	0.000483655	0.000202654	0.000365995	0.00020919
N(G),N(G)-dimethylarginine dimethylaminohydrolase 1	O94760	DDAH1	6.46154	3.93173	0.380288	0.22372	0.00014245	0.00061483	0.00041994	0.00064568	0.0001565	0.00050826	0.00016767	0.001307	0.00053738	0.00051052	0.00063682	0.00031033	0.0010758	4.6545e-05	0.00029066	0.00023636	8.9726e-05	4.3424e-05	6.6659e-05	9.0169e-05	0.00046039	0.00016711	6.6007e-05	0.00043989	6.8465e-05	0.00041095	Y	Y	0.000541014	0.000343304	0.000190489	0.000159327	0.000365751	0.000317336
Eukaryotic translation initiation factor 3 subunit F	O00303	EIF3F	7.26923	1.66271	0.350346	0.0995727	0.0005307	0.0004733	0.00043582	0.00041569	0.00035697	0.00058217	0.00046849	0.00032704	0.00022471	0.00033345	0.00037719	0.00035391	0.00035649	0.00029726	0.00049977	0.00041168	0.00046559	0.00043333	0.00039024	0.00028794	0.00018377	0.0002287	0.00033373	8.7794e-05	0.00032794	0.00029162	Y	Y	0.000402764	9.51446e-05	0.000326105	0.000116414	0.000364434	0.000111257
Coatomer subunit beta	P53618	COPB1	17.8462	7.93822	0.324781	0.132997	0.0001349	0.00026267	0.00045211	0.00027407	0.00018053	0.00011896	0.00024445	0	6.8874e-05	0.00058987	0.00071263	0.00013258	0.00037635	0.00045934	0.00042124	0.00061045	0.00050312	0.00034414	0.00027244	0.00018876	0.00017899	0.00047834	0.00064483	0.00068407	0.00042997	0.00070324	Y	Y	0.000272923	0.000209091	0.000455302	0.000175979	0.000364112	0.000210946
Coatomer subunit alpha	P53621	COPA	26.5385	10.0727	0.331973	0.12037	0.00014926	0.00025053	0.00035201	0.00032493	0.00020823	8.7472e-05	0.00024401	6.8133e-05	4.7667e-05	0.00039984	0.00089924	0.00011355	0.00029302	0.00043892	0.00047374	0.00055535	0.00048574	0.00032355	0.00031042	0.00017846	0.00017152	0.00044469	0.00071723	0.0008655	0.00032946	0.0007336	Y	Y	0.000264453	0.000221754	0.000463706	0.000211427	0.00036408	0.000235336
WW domain-binding protein 2	Q969T9	WBP2	6.03846	1.53573	0.336615	0.0940422	0.0002074	0.00035966	0.00027514	0.00027292	0.00029296	0.00045848	0.00029752	0.00091595	0.00011177	0.00032941	0.00011216	0.00045988	0.00048761	0.00025412	0.00029297	0.00030502	0.00031842	0.00030821	0.00060657	0.00051692	0.00045245	0.00036496	0.00026428	0.00024017	0.00059809	0.00032409	Y	Y	0.000352374	0.000207109	0.00037279	0.000127965	0.000362582	0.00016899
Protein LRATD2	Q96KN1	LRATD2	6.11538	2.02636	0.317077	0.0834304	0.00037107	0.0001615	0.00017373	0.00011489	0.00032887	0.00056885	0.00026976	0.00075324	0.00039994	0.00032001	0.00024552	0.00050946	0.00037321	0.00017116	0.00022611	0.00029631	0.00032996	0.00037926	0.00049026	0.00047666	0.00061373	0.00052675	0.00034387	0.00014155	0.00054551	0.00029385	Y	Y	0.000353081	0.000177918	0.000371922	0.000149053	0.000362501	0.000161092
ADP-dependent glucokinase	Q9BRR6	ADPGK	8.65385	1.57334	0.320192	0.0540718	0.00024506	0.00013851	0.00025285	0.00026276	0.00021795	0.00038016	0.00056488	0.00011186	0.00014674	0.00029275	0.00038874	0.00029235	0.0003259	0.00037367	0.0002436	0.00039429	0.00056598	0.00028636	0.00050966	0.00036195	0.0002508	0.00050652	0.00061823	0.00063063	0.00053656	0.00051059	Y	Y	0.000278501	0.000121641	0.000445295	0.000134707	0.000361898	0.000151808
Microsomal glutathione S-transferase 2	Q99735	MGST2	2.34615	1.05612	0.260992	0.109071	0.00036824	4.2572e-05	0.00012213	8.0763e-05	0.00030343	0.00064265	0.00065015	0.00030256	0.00024806	0	7.9655e-05	0.00042975	3.9352e-05	0.00058656	0.00013004	0.00012498	0.0004349	0.00025257	0.001077	0.00061186	0.00066944	0.00041656	0.00038392	0.00042643	0.00044246	0.00053116	Y	Y	0.000254562	0.000221706	0.000468298	0.00024861	0.00036143	0.000255223
Thioredoxin-related transmembrane protein 1	Q9H3N1	TMX1	4.23077	1.50486	0.174846	0.0298579	0.00026583	0.0001788	0.00036333	0.000318	0.00022757	0.00053983	0.00027733	0.00019856	0.00018233	0.0001181	0.00027182	0.0001805	0.00014462	0.00054482	0.00050066	0.00067799	0.00043381	0.0004199	0.00058803	0.00032123	0.00051547	0.00026729	0.0004703	0.00060446	0.00044136	0.00032533	Y	Y	0.000251278	0.00011145	0.00047005	0.000119955	0.000360664	0.0001591
Serpin B6	P35237	SERPINB6	8.5	2.19545	0.355269	0.0941057	0.00026994	0.00038281	0.00044563	0.00041047	0.00018641	0.000268	0.00044482	0.00054709	0.00036853	0.00051008	0.00073183	0.00042004	0.00058463	0.00021168	0.00018642	0.00027687	0.00025504	8.2287e-05	0.00032	0.0005126	0.0004711	0.00021714	0.0002168	0.00050014	0.00039786	0.00015575	Y	Y	0.000428483	0.000145274	0.000292591	0.000138156	0.000360537	0.00015522
Very-long-chain (3R)-3-hydroxyacyl-CoA dehydratase 3	Q9P035	HACD3	6.42308	1.50128	0.253885	0.0296085	0.00039253	0.00017287	0.0004794	0.00031156	0.00028163	0.00024357	0.00039602	0.0001843	0.00018132	0.00031058	0.00035581	0.00024432	0.00027166	0.00043973	0.00052807	0.00049058	0.00040618	0.00037606	0.00033237	0.00031945	0.00032621	0.00026313	0.00058896	0.0004329	0.00052106	0.00052125	Y	Y	0.000294275	9.30765e-05	0.000426612	9.95724e-05	0.000360443	0.000116064
F-actin-capping protein subunit alpha-2	P47755	CAPZA2	7.5	2.14009	0.508846	0.127555	0.0004022	0.00024069	0.00029293	0.00026982	0.00035647	0.00046244	0.00048037	0.00046654	0.0003315	0.00018499	0.00036847	0.00064057	0.00028317	0.00046382	0.00026736	0.00029977	0.00040235	0.00028127	0.00073068	0.00042681	0.00029821	0.0002379	0.0001754	0.00024109	0.00050032	0.00025026	Y	Y	0.000367705	0.000122595	0.000351942	0.000150189	0.000359823	0.000134559
Major vault protein	Q14764	MVP	19.4615	3.45521	0.397692	0.0528929	0.00024247	0.00022425	0.00039537	0.00040549	0.00022833	0.00040905	0.00038127	0.00018055	0.00033484	0.00035549	0.00033436	0.00033957	0.00023968	0.00053477	0.00034964	0.00041831	0.00052976	0.00031182	0.00039712	0.00040288	0.00030856	0.00041905	0.00042834	0.00032992	0.00050985	0.00033517	Y	Y	0.000313132	7.93772e-05	0.000405784	7.95497e-05	0.000359458	9.10703e-05
60S ribosomal protein L18a	Q02543	RPL18A	5.03846	1.73161	0.257619	0.096537	0.00065358	0.00039113	0.00027201	0.00043846	0.00025343	0.00053676	0.00020363	0.00031589	0.00020719	0.00030061	0.00026612	0.00050252	0.00049302	0.00037685	0.00025344	0.00038274	0.00029059	0.00024611	0.00046775	0.00032853	0.00048458	0.00027061	0.00014251	0.00039178	0.00040651	0.00044364	Y	Y	0.000371873	0.000141986	0.000345049	0.000100258	0.000358461	0.000121197
Translocation protein SEC63 homolog	Q9UGP8	SEC63	16.3462	5.71974	0.296615	0.0911035	0.00019587	0.00017292	0.00037008	0.00027337	0.00025152	0.00029833	0.00039298	0.00010241	9.5961e-05	0.00024366	0.00029273	0.00020781	0.00015223	0.00028799	0.00052821	0.00062044	0.00044583	0.00032568	0.0005666	0.00028741	0.00033666	0.00044762	0.00087459	0.0006021	0.00044503	0.000488	Y	Y	0.000234605	9.23097e-05	0.000481243	0.000163799	0.000357924	0.000181064
Phosphatidylinositol 5-phosphate 4-kinase type-2 gamma	Q8TBX8	PIP4K2C	7.65385	1.35476	0.340654	0.0484974	0.00019287	0.00038648	0.00041221	0.0003666	0.00028757	0.00017952	0.00036889	0.00038297	0.00024252	0.00042414	0.00041719	0.00022508	0.00045344	0.00026783	0.00045407	0.00037819	0.00033407	0.00030866	0.000361	0.00032046	0.000374	0.00035554	0.00049152	0.00032757	0.00046348	0.00049457	Y	Y	0.000333806	9.53196e-05	0.000379305	7.36464e-05	0.000356555	8.6619e-05
V-type proton ATPase subunit B, brain isoform	P21281	ATP6V1B2	9.11538	3.68051	0.292315	0.111889	0.00043697	0.00013471	0.00039817	0.0003485	0.00033668	0.00036975	0.00050264	3.264e-05	0.00011418	0.00023296	0.00067597	0.00022253	0.00028301	0.00093454	0.00034916	0.00032357	0.00052545	0.00020586	0.00045852	0.0001383	2.5677e-05	0.00041276	0.00065038	0.00052748	8.9099e-05	0.0005348	Y	Y	0.000314516	0.000173386	0.000398123	0.000250584	0.000356319	0.000215378
Toll-interacting protein	Q9H0E2	TOLLIP	4.80769	0.69393	0.275308	0.0429612	0.00037043	0.00029691	0.00041496	0.00032497	0.00034883	0.00018388	0.0004142	0.00054785	0.00021293	0.00026551	0.00029914	0.00023056	0.00035891	0.00043572	0.00023256	0.00033525	0.00039664	0.00038392	0.00018489	0.00060963	0.0003831	0.00034764	0.0004806	0.00029741	0.00047476	0.0004037	Y	Y	0.000328391	9.82064e-05	0.000381986	0.000110085	0.000355188	0.000105798
Platelet-activating factor acetylhydrolase 2, cytoplasmic	Q99487	PAFAH2	8.15385	2.44446	0.346658	0.100957	0.00039701	0.00027139	0.00036638	0.00013629	0.00024382	0.00025706	0.00030476	0.00025529	9.3023e-05	0.00032055	0.00016429	0.00032231	0.00019184	0.00049068	0.00043889	0.0004999	0.00040772	0.00036307	0.0005331	0.00052445	0.00048534	0.00034713	0.00062387	0.00043176	0.00041481	0.00034857	Y	Y	0.000255693	8.9821e-05	0.000454561	8.15024e-05	0.000355127	0.000131695
Parathyroid hormone-related protein	P12272	PTHLH	2.34615	1.32491	0.174085	0.0796695	0.0017968	0.00028285	3.3809e-05	0.00053659	0.000468	0.00028466	0.00016874	0.0003141	0.00094768	0.00011209	0	0.00024984	0.00016341	0.00056209	0.000324	6.9196e-05	0.00065013	0.00038456	0.00035777	0.00014519	3.7065e-05	0.00061503	0.00028342	7.083e-05	0.00025723	0.00011028	Y	Y	0.000412198	0.000484402	0.000297445	0.000211836	0.000354822	0.000370936
Malate dehydrogenase, mitochondrial	P40926	MDH2	5.46154	2.4369	0.24985	0.101173	0.00028027	0.0001296	0.00024787	0.00047418	0.00069752	0.00059626	0.00040646	0.00011514	0.00058258	0.0004109	0.000485	0.00028036	0.00037653	0.00019623	0.00028278	0.00010871	0.00043502	0.00029292	0.00046839	0.00032313	0	0.00056363	0.00053801	0.00038946	7.6973e-05	0.00046201	Y	Y	0.000390975	0.000177671	0.000318251	0.000180425	0.000354613	0.000179312
Monocarboxylate transporter 1	P53985	SLC16A1	7.23077	0.908083	0.167154	0.0291763	0.00046012	0.0003129	0.00023937	0.00023744	0.00043329	0.00012596	0.00029866	0.00025574	0.00014586	0.00023809	9.3674e-05	0.00026533	0.00017354	0.00070306	0.00048428	0.00040417	0.00040915	0.00065592	0.00045595	0.00042402	0.0005642	0.00036741	0.00035116	0.00032596	0.00040326	0.0003904	Y	Y	0.000252306	0.000108473	0.000456842	0.000116277	0.000354574	0.000151706
Inosine-5'-monophosphate dehydrogenase 2	P12268	IMPDH2	12.5	4.06202	0.392615	0.116417	0.00039493	0.00042613	0.00051227	0.00036956	0.00018595	8.5771e-05	0.00030215	8.6531e-05	9.9321e-05	0.00039887	0.00052396	0.00014749	0.00040516	0.00041293	0.00059506	0.00063144	0.00048507	0.00040932	0.00028336	0.00043747	0.00010211	0.0002515	0.00047579	0.00043904	0.0004682	0.00026584	Y	Y	0.00030293	0.000161685	0.000404395	0.000145651	0.000353662	0.000159398
Uncharacterized protein C11orf52	Q96A22	C11orf52	3.03846	1.14824	0.433346	0.15608	0.00022005	0.00010176	0.00019461	0.0002413	0.00015541	0.00040963	0.0003885	0.0005876	0.00023717	0.00026884	0	0.00087313	0.00042328	0.00016177	5.1806e-05	0.00024894	0.00015593	0.00030185	0.00051484	0.00067902	0.0004267	0.00044252	0.00045883	0.00035674	0.00074032	0.000529	Y	Y	0.000315483	0.000227155	0.000389867	0.000204131	0.000352675	0.000214959
Epoxide hydrolase 1	P07099	EPHX1	9.38462	2.9131	0.349	0.113677	0.00014871	0.00013754	0.00021043	0.00015656	0.00021006	0.00027684	0.00057763	8.5533e-05	0.00020837	0.00027617	0.00037315	0.00047207	0.00033056	0.00026239	0.0002941	0.00039031	0.00025291	0.000476	0.00034794	0.00026828	0.00014419	0.00043365	0.00071665	0.00081283	0.00065757	0.00062922	Y	Y	0.000266433	0.000141359	0.000437388	0.000207303	0.00035191	0.000194469
Heme oxygenase 2	P30519	HMOX2	6.46154	2.46951	0.339962	0.11708	0.00012848	9.902e-05	0.000303	0.00024421	0.00010082	0.00031889	0.00047257	0.00015834	0.00016155	0.00039765	0.00027791	0.00027988	0.00021968	0.00035682	0.00042346	0.0003682	0.00050577	0.00027415	0.00060119	0.00036596	0.00018685	0.00049521	0.00065485	0.00065462	0.00049399	0.00059713	Y	Y	0.000243231	0.000114369	0.000459862	0.00014648	0.000351546	0.000169644
Elongation of very long chain fatty acids protein 1	Q9BW60	ELOVL1	4.19231	1.35703	0.158881	0.0604022	0.00038804	0.00017944	0.00030028	0.00025531	0.00027406	0.00051919	0.00040678	0.00023912	0.00028754	0.00023704	0.00016787	0.00022643	0.00022807	0.00045168	0.00029691	0.00032924	0.00036662	0.00035486	0.00077171	0.00041449	0.00037623	0.00031702	0.00040456	0.00060662	0.00041963	0.00030318	Y	Y	0.000285321	9.89408e-05	0.000416365	0.00013425	0.000350843	0.000133472
Ubiquitin-fold modifier 1	P61960	UFM1	1.46154	0.646886	0.406923	0.107094	0.00031842	0.00044174	0.00021121	0.00041902	0.00037482	0.00051866	7.0274e-05	0.00052326	0.0011154	0.00046684	0.00055102	0.00022297	0.00088473	0.00023409	0.00029986	0.00036022	0.00052648	0.0002184	0.0003725	7.5583e-05	7.7183e-05	0.00016009	0	0.00036873	0.00015304	0.0001531	Y	Y	0.000470643	0.000277418	0.000230714	0.000148957	0.000350678	0.000250117
Synaptotagmin-like protein 1	Q8IYJ3	SYTL1	10.3462	3.53205	0.323208	0.120634	0.00045752	0.00021157	0.00027685	0.00017956	0.00021542	0.00025775	0.00043577	0.00037592	0.00025954	0.00030596	4.167e-05	0.00046087	0.00014411	0.00048387	0.00041951	0.00044676	0.00035264	0.00042941	0.00041691	0.00056015	0.00064204	0.0003753	0.00027894	0.00033462	0.00050923	0.00023155	Y	Y	0.000278655	0.000126976	0.00042161	0.000112176	0.000350132	0.000138176
Glucose-6-phosphate 1-dehydrogenase	P11413	G6PD	12	3.34664	0.345308	0.0833953	0.00022336	0.00025518	0.00040669	0.000438	0.00017322	0.0002079	0.00022037	0.00032386	0.00024074	0.00047515	0.0010118	0.00020853	0.00057286	0.00021894	0.00028458	0.00034484	0.00029792	0.00013217	0.00028281	0.00023702	0.00030573	0.00030386	0.00047486	0.00062076	0.00036626	0.00045484	Y	Y	0.000365974	0.000230373	0.000332661	0.000125586	0.000349317	0.000182574
Peroxisomal bifunctional enzyme	Q08426	EHHADH	14.8077	6.20979	0.338846	0.124834	0.00011231	6.059e-05	0.00028969	0.00018884	8.8132e-05	0.00029617	0.0002809	0.00013841	0.000232	0.00046651	0.00029152	0.00027087	0.00038405	0.00061464	0.00029966	0.00034727	0.00049517	0.00011982	0.00041166	0.00015106	0.00032666	0.00056463	0.00096271	0.00053754	0.00053077	0.00058497	Y	Y	0.000238461	0.000118142	0.000457428	0.000220807	0.000347944	0.000206321
Apolipoprotein C-III	P02656	APOC3	1.53846	0.760567	0.268269	0.131842	0.00027339	0.00025285	0.00060446	0.00047968	0.00012873	0.00019085	0.00042235	0.00028079	0	0.00033402	0	6.3812e-05	0	0.00053597	0.0011586	0.00037114	0.0005166	0.00043753	0.00012793	0.00064894	0.00066268	0.00020618	0.00082342	0.00012664	0.0001314	0.0002629	Y	Y	0.000233149	0.000194367	0.000462302	0.000309145	0.000347725	0.000278677
Carcinoembryonic antigen-related cell adhesion molecule 1	P13688	CEACAM1	5.07692	1.71868	0.148642	0.0452298	0.00048883	7.1385e-05	4.5507e-05	0.00011285	0.00031496	0.00045499	0.00035204	0.00054962	0.00022184	7.5439e-05	0	0.00032427	0.00023095	0.00051699	0.00026651	0.00029106	0.00051047	0.00049409	0.00050564	0.0006107	0.00048643	0.00054327	0.00029803	0.00033368	0.00039569	0.00054429	Y	Y	0.000249437	0.000181575	0.000445912	0.000114096	0.000347674	0.000179194
V-type proton ATPase catalytic subunit A	P38606	ATP6V1A	14.5385	4.52752	0.380077	0.115436	0.00041674	0.000284	0.00035886	0.00026938	0.0003408	0.00018373	0.0003582	8.1096e-05	0.00018912	0.00027869	0.00050291	0.00022525	0.0003094	0.00054824	0.00044408	0.00054588	0.00048698	0.00034099	0.00039001	0.00023949	6.3798e-05	0.00043006	0.00045734	0.00051814	0.00018975	0.00058001	Y	Y	0.000292167	0.000109383	0.000402674	0.000155404	0.000347421	0.000143214
Mannose-P-dolichol utilization defect 1 protein	O75352	MPDU1	4	0.4	0.206615	0.0161371	0.00032874	0.00032937	0.00021805	0.00028839	0.00025797	0.00030598	0.00031438	0.00020258	0.00032479	0.0003213	0.00030814	0.00033249	0.00030446	0.00040279	0.00054176	0.0003471	0.00041412	0.00025052	0.00048712	0.0002601	0.00026561	0.00044073	0.00050775	0.00043143	0.00036866	0.00047417	Y	Y	0.000295126	4.27591e-05	0.000399374	9.63515e-05	0.00034725	9.03289e-05
Peptidyl-tRNA hydrolase 2, mitochondrial	Q9Y3E5	PTRH2	3.03846	1.14824	0.2635	0.0998432	0.00022681	0.00017481	0.00033431	0.00023214	0.00024918	0.00024629	0.00026696	0.00021742	0.00024446	0.00018473	0.00019624	0.00038822	0.00038781	0.00025938	0.00042718	0.00037632	0.00046429	0.00027656	0.00045991	0.00050248	0.00051311	0.00045612	0.00042038	0.00038521	0.00050871	0.00061795	Y	Y	0.000257645	7.04152e-05	0.000435969	9.73027e-05	0.000346807	0.000123258
60S ribosomal protein L27a	P46776	RPL27A	3.07692	1.01678	0.280885	0.0438601	0.00032004	0.00046512	0.00044477	0.00040109	0.00021527	0.0004681	0.00036324	0.00045078	0.00034494	0.00035749	0.00039558	0.00038416	0.00039086	0.00022407	0.00038749	0.00037239	0.00034557	0.00025086	0.00038509	0.00052091	0.00017731	0.0003218	0.00021185	0.00021177	0.00026368	0.00030775	Y	Y	0.000384726	6.92173e-05	0.000306195	9.62446e-05	0.000345461	9.1375e-05
Calumenin	O43852	CALU	6.07692	1.76461	0.270308	0.0842562	0.00023629	0.00019867	0.00028496	0.00032036	0.0002832	0.00051984	0.00037925	0.0001412	0.00023152	0.00023095	0.00011152	0.00032088	0.00014692	0.00035795	0.00042481	0.00029161	0.00030443	0.00049111	0.00042217	0.00053028	0.00027075	0.00058318	0.00063702	0.0003582	0.00045426	0.00043378	Y	Y	0.000261966	0.000109971	0.000427658	0.000112308	0.000344812	0.00013783
NADPH--cytochrome P450 reductase	P16435	POR	14.6538	4.64708	0.326808	0.0880818	0.00013993	0.0001479	0.0002475	0.00031566	0.00018824	0.0003349	0.00027352	0.00013961	8.618e-05	0.0002833	0.00028538	0.0001773	0.00035033	0.00035269	0.00073415	0.00032564	0.00056659	0.00022851	0.00047705	0.00019928	0.00025195	0.00035175	0.00096329	0.0006574	0.00026901	0.0006055	Y	Y	0.000228442	8.61811e-05	0.000460216	0.000231455	0.000344329	0.000207958
cAMP-dependent protein kinase type I-alpha regulatory subunit	P10644	PRKAR1A	6.92308	1.49461	0.2675	0.0589503	0.00024864	0.00029566	0.00034554	0.00024928	0.00025086	0.00034713	0.00026652	0.00032103	0.00011485	0.00032981	0.00030733	0.00048085	0.00037958	0.00031335	0.00035122	0.00040183	0.00031881	0.00043852	0.00036566	0.00033725	0.0005338	0.00037501	0.00027979	0.00042777	0.0003585	0.00051234	Y	Y	0.000302852	8.54688e-05	0.000385681	7.55585e-05	0.000344267	8.96129e-05
Protein-L-isoaspartate(D-aspartate) O-methyltransferase	P22061	PCMT1	4.42308	1.44701	0.408038	0.110034	0.00038751	0.0004411	0.00031635	0.00044455	0.00030877	0.00036068	0.00023682	0.00048983	0.00035341	0.00026221	0.00051583	0.00036179	0.00048419	0.00029219	0.00028071	0.00043163	0.00036612	0.00029986	0.00039056	0.00033962	0.00043351	0.00035967	0.00013812	0.00013807	0.00025788	0.00025797	Y	Y	0.000381772	8.85981e-05	0.000306608	9.51696e-05	0.00034419	9.78989e-05
Coatomer subunit delta	P48444	ARCN1	10.6923	2.72425	0.246654	0.0547357	0.00033104	0.00028167	0.00014053	0.00038335	0.00032421	0.00041905	0.00044419	0.0001632	0.00027117	0.00040121	0.00067597	0.00032143	0.00048678	0.00037641	0.00023693	0.00028762	0.0004629	0.00030274	0.00034699	0.00023888	0.00014122	0.00039944	0.0004295	0.00033121	0.00033094	0.00039473	Y	Y	0.000357215	0.000139391	0.000329193	8.85781e-05	0.000343204	0.000115311
Malectin	Q14165	MLEC	5.23077	1.92474	0.268423	0.0734837	0.00041711	0.00015002	0.00014346	0.00036592	0.00041461	0.0007549	0.00061369	0.00011424	0.00067435	0.00024914	0.0001604	0.00045433	0.00021792	0.00027257	0.00034916	0.00029361	0.00024083	0.00019072	0.00065061	0.00028602	0.00017974	0.00023301	0.00053687	0.00040788	0.00028957	0.00024511	Y	Y	0.000363853	0.0002156	0.000321208	0.000137158	0.00034253	0.000178367
Phosphatidylinositol-3-phosphatase SAC1	Q9NTJ5	SACM1L	14.5	5.22494	0.349077	0.122757	0.00021902	0.00017058	0.0001835	0.00020225	0.00016283	0.00020385	0.00026457	0.0001326	0.00011182	0.00032673	0.00025932	0.00010762	0.0001971	0.00045197	0.0005102	0.00042773	0.00055544	0.00028462	0.00042073	0.00029551	0.00045823	0.00057954	0.00081187	0.00067276	0.00042106	0.00046556	Y	Y	0.000195522	6.27495e-05	0.000488863	0.000143231	0.000342193	0.000184689
Eukaryotic translation initiation factor 3 subunit E	P60228	EIF3E	11.4231	2.85899	0.368923	0.0876064	0.00036493	0.00019688	0.00049756	0.00033349	0.00024342	0.0002406	0.00038927	0.0001874	0.00021305	0.00037155	0.00038154	0.00026973	0.00023399	0.00043224	0.00038662	0.00048165	0.00040225	0.00043107	0.00038422	0.00033206	0.0003096	0.00039753	0.00038047	0.00026764	0.00051157	0.00024857	Y	Y	0.000301801	9.4401e-05	0.000381961	7.68916e-05	0.000341881	9.37343e-05
60S ribosomal protein L24	P83731	RPL24	2.88462	0.863802	0.182769	0.0563477	0.00025859	0.00031888	0.00026681	0.00052933	0.00032469	0.00048138	0.00041851	0.00024788	0.00065033	0.00021062	0.00037291	0.00036214	0.0004053	0.00025348	0.00032469	0.00031204	0.00028504	0.00023648	0.00036301	0.00049105	0.00033429	0.00030335	0.0001997	0.00023956	0.00033142	0.00033155	Y	Y	0.000372875	0.00012516	0.000308128	7.28421e-05	0.000340501	0.000105622
Charged multivesicular body protein 4b	Q9H444	CHMP4B	3.88462	1.10732	0.224323	0.0595936	0.00045311	8.3813e-05	8.0145e-05	0.000159	0.00045514	0.00047797	0.00045333	0.00032266	0.00022791	0.00020667	5.2273e-05	0.00045124	0.0002066	0.0005922	0.00017068	0.00049209	0.00051372	0.0003315	0.00053714	0.0004589	0.00035146	0.00027337	0.00036392	0.00019589	0.00049362	0.00043572	Y	Y	0.00027922	0.000163152	0.000400785	0.000132066	0.000340003	0.000158086
Atlastin-3	Q6DD88	ATL3	11.2692	3.14398	0.359423	0.0941472	0.00018761	0.00018508	0.00029866	0.00025237	0.00014134	0.00031432	0.00025395	0.00015415	0.00016177	0.00034229	0.00036794	0.00021019	0.00025663	0.0003678	0.00037691	0.00043014	0.00057903	0.00022876	0.00045651	0.00027313	0.00040018	0.00051563	0.00084613	0.0004403	0.00027652	0.00051717	Y	Y	0.000240485	7.43253e-05	0.000439093	0.00015976	0.000339789	0.000158614
Protein-arginine deiminase type-2	Q9Y2J8	PADI2	14.1538	5.58349	0.316681	0.10853	0.00038666	0.00041407	0.00068391	0.0004731	0.00028746	0.00015153	0.00023354	0.00010032	4.3868e-05	0.0001989	0.00033455	0.0001045	0.00013048	0.00058846	0.00057492	0.00099454	0.00070178	0.00048387	0.00025711	0.00027051	0.00017758	0.00024555	0.00038661	0.00022623	0.00022496	0.00015655	Y	Y	0.00027253	0.000182238	0.000406821	0.000249647	0.000339675	0.000224823
Sigma non-opioid intracellular receptor 1	Q99720	SIGMAR1	2.96154	0.344182	0.284077	0.0409614	0.00030343	8.4189e-05	0.00024151	0.00029281	0.00031431	0.00025418	0.00034822	0.00017452	0.00029434	0.0002076	0.00021003	0.00031162	0.00023347	0.00038665	0.00040004	0.0004943	0.00045869	0.00041623	0.00028397	0.00040334	0.00032361	0.00033561	0.00064675	0.00053408	0.00058334	0.00029178	Y	Y	0.000251556	7.13855e-05	0.000427568	0.000112005	0.000339562	0.00012854
NEDD8	Q15843	NEDD8	1.53846	0.811456	0.266154	0.140382	0	0.00023178	0.00029552	0.00058628	0.00015733	0	7.3744e-05	0.00034319	0	0.00032659	0.0010119	0	0.0004285	0.00032754	0.00070801	0.00075603	0.00023678	0.00045837	0.00015636	0	0.00032398	0.00025199	0.00046449	0.00046433	0.00056209	0.00064264	Y	Y	0.000265756	0.000292805	0.000411739	0.00022279	0.000338748	0.000265553
Thioredoxin domain-containing protein 12	O95881	TXNDC12	3.30769	1.01071	0.280423	0.100876	0.00035406	0.00018192	0.00017396	0.00034512	0.00025932	0.00040278	0.00059038	0.00029091	8.4803e-05	0.0001538	0.00020423	0.00040402	0.00026906	0.00046274	0.00022228	0.00028483	0.00029735	0.00021586	0.00073635	0.00022411	0.00038143	0.00067247	0.00065623	0.000328	0.00018908	0.00041613	Y	Y	0.00028572	0.000134596	0.000391297	0.000188521	0.000338509	0.000169272
Adenosine 5'-monophosphoramidase HINT1	P49773	HINT1	3	1.9799	0.395615	0.233982	0.00059073	0.00064567	0.0007124	0.00056534	0.00040457	0	9.4814e-05	0.00097073	5.7881e-05	0.00041991	0.00074344	5.0138e-05	0.00045911	5.264e-05	0.00040458	0.00053462	0.00025369	0.00039289	0.00010052	0.00010198	0.0001562	5.3999e-05	0.0001493	0.00044775	0	0.00041312	Y	Y	0.000439595	0.000308419	0.000235484	0.000180594	0.000337539	0.000268599
Solute carrier family 15 member 2	Q16348	SLC15A2	11.1538	3.01586	0.182842	0.0665149	0.00029702	0.00019744	0.00018059	0.00013843	0.00044577	0.0001987	0.00036053	0.00033556	0.00014006	0.00015422	4.8186e-05	0.0002773	0.00011109	0.0004913	0.00035838	0.00024361	0.00042094	0.00073848	0.00028666	0.00051996	0.00082794	0.00048532	0.00036127	0.00035255	0.00040149	0.00037487	Y	Y	0.000221915	0.000113472	0.000450982	0.000167774	0.000336449	0.000182577
Methylsterol monooxygenase 1	Q15800	MSMO1	4.42308	0.902134	0.214346	0.0500423	0.00020784	0.00017087	0.00018381	0.00028363	0.00021747	0.00034392	0.00046889	0.00017077	0.00022402	0.00033858	0.00027974	0.00030185	0.00029615	0.00036219	0.00032622	0.00029261	0.0003491	0.00027455	0.00045387	0.00030698	0.00051499	0.0004412	0.00051364	0.00051346	0.00046617	0.00044414	Y	Y	0.000268272	8.53933e-05	0.000404548	8.9001e-05	0.00033641	0.00011014
40S ribosomal protein S27-like	Q71UM5	RPS27L	2.30769	0.735893	0.294615	0.0764749	0.00064443	0.000298	0.00014248	0.00042401	0.00037928	0.00059981	0.00042666	0.00019856	0.00060775	0.00031493	0.00027879	0.00045124	0.0002066	0.00023688	0.00015172	0.00021871	0.00038053	0.000221	0.00067849	0.00053538	0.00039051	8.0998e-05	0.0001493	0.00022387	0.00030972	0.00015492	Y	Y	0.000382503	0.000163254	0.000287079	0.000170195	0.000334791	0.000170482
Coatomer subunit beta'	P35606	COPB2	19.5385	5.82567	0.348385	0.0993531	0.0001419	0.00021413	0.00031704	0.00030139	0.00016879	0.00016683	0.00029009	9.2047e-05	0.00015294	0.00034309	0.00050404	0.00016037	0.00024901	0.00049049	0.00038683	0.00045286	0.0005645	0.00023905	0.00038443	0.0003191	0.00023896	0.00051066	0.00051909	0.00059502	0.00038049	0.00050272	Y	Y	0.00023859	0.000111483	0.000429554	0.000115787	0.000334072	0.000147927
Ras-related protein Rab-7L1	O14966	RAB29	4	1.46969	0.308846	0.108414	0.00029999	9.2483e-05	5.8958e-05	8.7725e-05	0.00015694	0.00077562	0.00017655	0.00019171	0.00053889	0.00019547	0.00011536	0.0004668	0.00014248	0.0003594	0.00025112	0.00039217	0.00028343	0.0001829	0.00087346	0.00060131	0.00084026	0.00036868	0.00018534	0.00040143	0.00035245	0.00028847	Y	Y	0.000253767	0.000213465	0.000413878	0.000224048	0.000333823	0.000229418
Acyl-coenzyme A thioesterase MBLAC2	Q68D91	MBLAC2	6.46154	2.31915	0.330819	0.119427	0.00070333	0.0002243	0.00023594	0.00038297	0.00047961	0.00069978	0.00051383	0.00049817	0.00044438	0.00026075	6.2953e-05	0.000634	0.0001244	0.00028527	0.00027407	0.00015364	0.00029788	0.00024397	0.00034046	0.00041449	0.00030569	0.00026825	0.00024723	0.00013481	0.00027975	0.00013993	Y	Y	0.000404955	0.000210997	0.000260418	8.00925e-05	0.000332687	0.000172859
40S ribosomal protein S23	P62266	RPS23	2.84615	0.7317	0.327115	0.0368579	0.00037854	0.00056891	0.00066956	0.00041511	0.00031191	0.00035234	0.00033417	0.00027215	0.000459	0.00041624	0.00028659	0.00030924	0.00032362	0.00027829	0.00026736	0.00025694	0.00031294	0.00021636	0.00030999	0.00040434	0.00022939	0.00019032	0.0001754	0.00021918	0.00036387	0.00031851	Y	Y	0.000392106	0.000116354	0.00027253	6.78388e-05	0.000332318	0.000111468
ATP-dependent 6-phosphofructokinase, liver type	P17858	PFKL	14.2308	3.62555	0.326885	0.0735937	0.00049447	0.00036906	0.00044498	0.00030441	0.0003431	6.4595e-05	0.00024506	0.00018532	0.0002244	0.00044938	0.00068304	0.00019438	0.00051173	0.00039966	0.00044931	0.00054957	0.00032784	0.00029353	0.00012178	0.00021415	0.00015981	0.00028785	0.00027334	0.00038575	0.0002585	0.00040041	Y	Y	0.000347225	0.000168031	0.000317038	0.000119148	0.000332132	0.00014354
Protein NOXP20	Q8IWE2	FAM114A1	10.1923	2.11696	0.313423	0.0649807	0.00034854	0.00025566	0.00028699	0.00021087	0.00028295	0.00043627	0.00040317	0.00037525	0.00028498	0.00041114	0.00019758	0.00040395	0.0003288	0.00020027	0.00023768	0.00026105	0.00023846	0.0002418	0.00050616	0.00044504	0.00045446	0.00037463	0.00050121	0.00027835	0.00042745	0.0002427	Y	Y	0.000325088	7.8593e-05	0.000339174	0.000114024	0.000332131	9.62145e-05
Tumor necrosis factor alpha-induced protein 8-like protein 2	Q6P589	TNFAIP8L2	3	0.632456	0.315962	0.0662314	0.00036774	0.00010203	0.00016261	9.6784e-05	0.00013852	0.0004792	0.00032463	0.00021151	0.00027745	0.00021566	0.00028637	0.00044633	0.00069166	0.00036047	0.00017315	0.00033282	0.0003127	0.00010089	0.00024091	0.00055866	0.00035655	0.00036977	0.00061343	0.00044288	0.00053023	0.00042435	Y	Y	0.000292346	0.000171376	0.000370524	0.000147636	0.000331435	0.000161706
Epithelial cell adhesion molecule	P16422	EPCAM	6.30769	2.07402	0.29835	0.0744331	0.00045254	0.00025909	0.00019058	0.00030247	0.00054791	0.00046132	0.0004946	0.00038953	0.00041807	0.00010531	1.8645e-05	0.00048285	0.00011054	0.00040134	0.00024352	0.00021453	0.00042756	0.00037443	0.00032268	0.00047059	0.00041787	0.00045503	0.00013979	0.00027949	0.00039357	0.00022794	Y	Y	0.00032565	0.000173702	0.000336026	0.000105389	0.000330838	0.000140862
CDP-diacylglycerol--inositol 3-phosphatidyltransferase	O14735	CDIPT	2.96154	0.870897	0.171808	0.0538531	0.00038121	0.00035257	0.00019666	0.00033443	0.00047864	0.00020698	0.00047674	0.00039152	3.424e-05	0.00034154	0.00016492	0.00017795	0.00027159	0.00028025	0.00029916	0.000345	0.00039018	0.00046482	0.0002973	0.00039211	0.0002772	0.00038331	0.00047103	0.00052973	0.0003359	0.00030548	Y	Y	0.000292999	0.000131361	0.000367036	8.09278e-05	0.000330018	0.000113365
T-complex protein 1 subunit theta	P50990	CCT8	12.5385	4.32879	0.3025	0.0943293	0.00028399	0.00046821	0.00058968	0.00045495	0.00026744	0.00028732	0.0001962	8.1162e-05	0.00023955	0.00038619	0.00059828	0.00026514	0.00046447	0.00049624	0.00059302	0.00050287	0.00041998	0.00031617	0.00021956	0.00021103	0.00011972	0.00017382	0.00033184	0.00019446	0.0001899	0.00020185	Y	Y	0.000352506	0.000155145	0.00030542	0.0001518	0.000328963	0.000152285
Golgin subfamily A member 7	Q7Z5G4	GOLGA7	3.30769	1.59422	0.231781	0.107598	0.00054329	0.00018272	8.7361e-05	0.0003033	0.00041859	0.00087345	0.000218	0.00044639	0.0004791	0.00014482	0	0.00059946	8.445e-05	0.00024207	0.00013953	0	0.00037331	0.00036134	0.00055468	0.00065652	0.00033521	0.00019865	0.00036617	0.00022878	0.00052224	0.00018998	Y	Y	0.000336995	0.000250622	0.000320652	0.000181917	0.000328823	0.000214718
Prosaposin	P07602	PSAP	10.5	2.10238	0.354308	0.0630002	0.00034865	0.00032246	0.00021698	0.00028321	0.00032833	0.00048076	0.00033058	0.00020159	0.00041754	0.00063106	0.00015642	0.00027729	0.00040847	0.00021518	0.00036481	0.00022205	0.00039041	0.0002598	0.00038672	0.00025747	0.00016276	0.00025969	0.00061031	0.00026318	0.00031032	0.00043461	Y	Y	0.000338718	0.00012615	0.000318255	0.00011853	0.000328487	0.00012038
Calcium load-activated calcium channel	Q9UM00	TMCO1	1.34615	0.485165	0.0829462	0.0282366	0.00031143	0.00031421	0.00022535	0.00024837	0.00026661	0.00042162	0.00039988	0.00025588	0.00030515	0.00030439	0.00022047	0.00055508	0.00029045	0.00044402	0.00021329	0.00030747	0.00058847	0.00023302	0.00039744	0.00040321	0.00019215	0.00028468	0.00031484	0.00036719	0.00027214	0.00038114	Y	Y	0.000316838	9.32032e-05	0.000338389	0.000108385	0.000327613	9.96449e-05
26S proteasome non-ATPase regulatory subunit 2	Q13200	PSMD2	18.6154	7.75153	0.34775	0.131629	0.00028318	0.00036528	0.00054042	0.00039879	0.00018246	0.00012485	0.00021051	0.00011634	0.00010442	0.00038603	0.00062544	0.00013915	0.00028032	0.00037984	0.00053335	0.00072164	0.00048581	0.00033393	0.00012554	0.00018396	0.00018786	0.00032221	0.00038674	0.00033828	0.00042263	0.00032247	Y	Y	0.000289015	0.000166981	0.000364943	0.000158366	0.000326979	0.000164076
T-complex protein 1 subunit delta	P50991	CCT4	10.8846	2.74703	0.378231	0.0891602	0.00017575	0.00042959	0.00061063	0.00036343	0.00026008	0.00021032	0.00022164	0.00011346	0.0001759	0.00045399	0.00076034	0.00021097	0.00037564	0.00036916	0.00053199	0.00063624	0.00032024	0.00026405	0.00021148	0.00014303	0.00018257	0.00020197	0.00038392	0.00041867	0.00020514	0.00024144	Y	Y	0.000335518	0.000189647	0.000316146	0.000147026	0.000325832	0.000166545
Ly-6/neurotoxin-like protein 1	P0DP58	LYNX1	1.34615	0.485165	0.135885	0.0460906	0.00075831	0.00026974	0.00020635	0.00020469	0.00010986	0.0008144	0.0007724	0.00023964	0.00050297	0.00039909	5.0471e-05	0.0005446	4.9869e-05	0.00062895	0.00032959	0.00015837	0.00044089	0.00010669	0.00065509	0.00016615	0.00028278	5.8654e-05	0.00016217	0.00027019	0.00016821	0.00011218	Y	Y	0.000378645	0.000275628	0.000272301	0.000193965	0.000325473	0.000239719
Tyrosine-protein kinase SYK	P43405	SYK	13.3846	3.39502	0.352654	0.0913542	0.00022377	9.8552e-05	0.00017905	0.00012153	0.00019066	0.00016861	0.00029161	0.00017511	0.00010337	0.00037494	0.00025816	0.00023877	0.00030974	0.00039691	0.00030104	0.00033753	0.00035237	0.00039954	0.00048866	0.00054634	0.00059923	0.00048216	0.0005135	0.00028628	0.00051214	0.00051234	Y	Y	0.000210298	8.3181e-05	0.000440618	0.000100521	0.000325458	0.000148202
Protein tyrosine phosphatase type IVA 1	Q93096	PTP4A1	4.11538	1.68112	0.450919	0.143514	0.00050846	7.2347e-05	0.00013836	0.00020588	0.00040515	0.00058248	0.00055244	0.000707	8.4312e-05	0.00015291	0	0.00054775	0.00030094	0.00034505	7.3666e-05	0.00031858	0.00029563	0.00050076	0.00040265	0.00044563	0.00053091	0.00031463	0.00014499	0.0001087	0.00060155	0.00011283	Y	Y	0.000327541	0.000234551	0.000322737	0.000172982	0.000325139	0.00020193
Programmed cell death 6-interacting protein	Q8WUM4	PDCD6IP	18.5769	5.62973	0.343269	0.0911897	0.0001793	0.0002956	0.0002344	0.00022568	8.8091e-05	0.00022493	0.00016516	0.00014732	0.00027727	0.00026667	0.00060705	0.00018923	0.0003199	0.00042791	0.00043313	0.0002822	0.00041245	0.00025664	0.00024805	0.00025165	0.00027965	0.00043112	0.00042623	0.0008305	0.00029973	0.00062218	Y	Y	0.000247739	0.00012567	0.000400111	0.000168929	0.000323925	0.000165272
Nodal modulator 2	Q5JPE7	NOMO2	24.2308	6.23736	0.339269	0.0875034	0.00035782	0.00019263	0.00023616	0.00031859	0.0002766	0.00036287	0.00038659	0.00018868	0.00016117	0.00017225	9.2417e-05	0.00025928	0.00010045	0.00037168	0.00036714	0.00038183	0.00042889	0.00033211	0.0005298	0.00044622	0.00028997	0.00033831	0.00049987	0.00046506	0.00045175	0.00038516	Y	Y	0.000238885	9.8018e-05	0.000406753	7.01572e-05	0.000322819	0.000119586
Phenylalanine--tRNA ligase alpha subunit	Q9Y285	FARSA	9.92308	1.71868	0.364269	0.0519396	0.00041292	0.00048044	0.00065968	0.00053752	0.00026341	0.00026035	0.00038803	0.00048154	0.00024406	0.00039056	0.00034575	0.00032333	0.0002733	0.0003003	0.0003763	0.00028931	0.00037754	0.0002558	0.00023685	0.00025294	0.00024537	0.00018751	0.00020984	0.00017275	0.00026887	0.0001537	Y	Y	0.000389299	0.000124407	0.000255929	6.9034e-05	0.000322614	0.000119755
Aspartyl/asparaginyl beta-hydroxylase	Q12797	ASPH	12.1923	2.81452	0.244231	0.0475094	0.00017854	0.00028896	0.00031579	0.00026626	0.00033625	0.00020772	0.00038613	0.00011735	0.0001347	0.00021812	0.0001622	0.00024169	0.0001679	0.00041126	0.00041192	0.00046858	0.00052291	0.00027756	0.00039265	0.00016104	0.00031158	0.00038597	0.0006039	0.00049618	0.00042046	0.00045495	Y	Y	0.000232432	8.23546e-05	0.000409151	0.00011307	0.000320791	0.000132332
Fibrinogen alpha chain	P02671	FGA	13.7692	6.95878	0.231873	0.108478	0.0010079	0.00028906	0.00015893	0.00049353	0.00019866	0.00072725	0.00048283	0.00029531	0.00027791	0.00030547	4.0563e-05	0.00018967	6.0119e-05	0.00014552	0.00017659	0.00012728	0.00052414	0.00015005	0.00099449	0.0002003	0.0003106	0.0001807	0.00073858	5.0669e-05	9.7638e-05	6.7621e-05	Y	Y	0.000348246	0.000272663	0.000289552	0.000288141	0.000318899	0.000276466
Golgi phosphoprotein 3-like	Q9H4A5	GOLPH3L	7.38462	2.36773	0.459115	0.12651	0.00037987	0.00032937	0.00029396	0.00022911	0.0004248	0.00024308	0.00037726	0.00054621	0.00020472	0.00018564	0.00034922	0.00046549	0.00032476	0.00039563	0.00022358	0.00023636	0.0004262	0.00036911	0.00037773	0.00024797	0.00039133	0.00038197	0.00011001	8.7978e-05	0.00045644	0.00018264	Y	Y	0.000334884	0.000105856	0.000298996	0.000123434	0.00031694	0.000114135
Vesicle-associated membrane protein-associated protein B/C	O95292	VAPB	5.65385	1.29437	0.354654	0.0574226	0.00027846	0.00020603	0.00029552	0.00021985	7.8666e-05	0.00038877	0.00041788	0.00020591	0.00012005	0.00035381	0.00031321	0.00028597	0.00030947	0.00035483	0.00044578	0.00032761	0.00047355	0.00012732	0.00036484	0.00021151	0.00035097	0.00053199	0.00038708	0.00038694	0.00034796	0.0004552	Y	Y	0.0002672	9.87878e-05	0.000366583	0.000106968	0.000316891	0.000112892
Eukaryotic translation initiation factor 2 subunit 3	P41091	EIF2S3	9.88462	1.86176	0.345923	0.0690796	0.00035839	0.00033146	0.00041839	0.00037729	0.000216	0.00017346	0.00031638	0.00018846	0.00018542	0.00029425	0.000645	0.00020076	0.00031865	0.00036536	0.000297	0.0004022	0.00037924	0.00040641	0.00033541	0.00029945	0.00023629	0.00020181	0.00025242	0.00033202	0.00044096	0.00022057	Y	Y	0.000309532	0.00012954	0.000320703	7.70163e-05	0.000315117	0.000104567
Phospholipase D1	Q13393	PLD1	18.2692	8.60027	0.267338	0.120463	0.00015751	0.00012819	9.4722e-05	8.2906e-05	8.3061e-05	0.00042808	0.00043381	0.00038306	0.00029199	0.00038794	4.9061e-05	0.00059997	0.00011311	0.00015439	0.00020766	9.6932e-05	0.00032143	0.00013828	0.00058963	0.00057426	0.00080021	0.00062717	0.00042038	0.00028599	0.00055716	0.00018175	Y	Y	0.000248724	0.000180014	0.000381172	0.000227867	0.000314948	0.000212223
Serine hydroxymethyltransferase, cytosolic	P34896	SHMT1	9	3.6	0.3415	0.100339	7.0046e-05	0.00044052	0.00038408	0.00051618	0.00022427	0.00016951	0.00029681	0.00047193	0.00013589	0.00065724	0.00076365	0.00024851	0.00075454	0.00019225	0.00021108	0.00020286	0.00034414	0.00014093	0.00020977	0.00017292	0.00021733	9.8606e-05	0.00025965	0.00044126	0.00021546	0.00033679	Y	Y	0.00039486	0.000231042	0.00023408	9.19612e-05	0.00031447	0.000190795
Phosphatidylinositol transfer protein alpha isoform	Q00169	PITPNA	5.15385	2.7956	0.305246	0.131476	0.00030073	0.00055627	0.00019947	0.00024184	0.000236	0.00055982	0.0002876	0.0011531	0.00029712	0.00029393	0.00036862	0.00032757	0.00089986	0.00017196	0.000236	4.5362e-05	9.4711e-05	0.00029794	0.0003049	0.00019036	0.00043737	7.5598e-05	6.9674e-05	4.6433e-05	0.00016863	0.00031328	Y	Y	0.000440148	0.00028704	0.000188632	0.000123253	0.00031439	0.00025157
Prostaglandin E synthase 3	Q15185	PTGES3	2.34615	1.29437	0.187615	0.0726471	0.00012687	0.00046935	0.00026181	0.00044521	0.00011947	0.00015745	0.00018666	0.00024323	0.00041023	0.00041334	0.00062205	0.00031587	0.00050617	0.00024872	0.00019913	0.00042101	0.00027969	0.00011602	0.00011874	0.00020077	0.00020502	0.00038271	0.0004703	0.00039178	0.00028456	0.00056934	Y	Y	0.000329055	0.000160902	0.000299061	0.000138585	0.000314058	0.000147918
Cytoplasmic dynein 1 intermediate chain 2	Q13409	DYNC1I2	9.84615	2.03356	0.326962	0.0582659	0.00033938	0.00019618	0.00039394	0.00034425	0.0003196	0.00032576	0.00038386	0.00021785	0.00020576	0.00029025	0.00033036	0.00026735	0.00024481	0.00042623	0.00030962	0.00028795	0.00058118	0.00032977	0.00027792	0.00032223	0.00028792	0.00024528	0.0002752	0.00033406	0.00036701	0.00025496	Y	Y	0.000296873	6.57165e-05	0.000330718	8.95683e-05	0.000313795	7.88769e-05
Tumor protein D54	O43399	TPD52L2	4.61538	2.56245	0.340242	0.184127	0.00082118	6.0758e-05	0.00046479	0.00025934	0.00027839	0.00091719	0.00063792	0.00026988	0.00028322	0.00032104	0.00059683	0.00042933	0.00036506	0.00032197	6.1865e-05	2.9727e-05	0.00015517	6.0077e-05	0.00055333	0.00015594	0.00012739	9.9085e-05	0.00018264	0.00027386	9.4722e-05	0.00031586	Y	Y	0.000438841	0.000243816	0.000187049	0.000145734	0.000312945	0.000234973
Antithrombin-III	P01008	SERPINC1	8.30769	5.08936	0.303869	0.159622	0.00097706	0.00070133	0.0004256	0.00049894	0.00049437	0.00013573	0.00037333	4.7928e-05	0.00086447	0.00038484	1.2618e-05	0.0002723	0.00016207	0.00038595	0.00027466	0.00036954	0.00031689	0.00036007	8.1887e-05	0.00022154	0	0.00024928	0.00020272	1.351e-05	0.00030839	0	Y	Y	0.000411584	0.000299284	0.000214187	0.000144032	0.000312886	0.000251163
Alpha-amylase 1B	P0DTE7 (+2)	AMY1B	8.23077	5.96864	0.240204	0.180593	7.945e-05	0.00084502	0.00053869	0.001394	9.9756e-05	0.00012325	0.0002221	5.4399e-05	0.0012131	0.00032356	0	0.00011126	0.00011321	0.00010384	0.0003741	0.00044341	0.00053796	0.00010899	0.00011153	0.00031431	2.5677e-05	0.00031955	0.00040495	1.2267e-05	0.0001782	5.0933e-05	Y	Y	0.000393677	0.00046708	0.000229671	0.000176866	0.000311674	0.000355988
Peroxiredoxin-like 2A	Q9BRX8	PRXL2A	4.73077	1.31325	0.2145	0.0586346	0.00035458	0.00013664	0.00020905	0.0002333	0.00030608	0.00035753	0.00031301	0.0002185	0.00028663	0.00020216	0.00033236	0.00022069	0.00022735	0.00066616	0.00038956	0.0003209	0.00039084	0.00024319	0.00049776	0.00053304	0.00022919	0.00023769	0.00027383	0.00032848	0.00025562	0.00031255	Y	Y	0.000261375	6.80177e-05	0.000359908	0.00013332	0.000310642	0.000115224
cAMP-dependent protein kinase catalytic subunit beta	P22694	PRKACB	5.76923	1.45073	0.238769	0.0686529	0.00021206	0.00028527	0.00030688	0.00032133	0.00029046	0.00039475	0.0002893	0.00028511	0.00031167	0.00028263	0.00030024	0.00023398	0.00041202	0.00039682	0.00027231	0.00041872	0.00021856	0.00042311	0.00023454	0.00042098	0.00037382	0.00031015	0.00023225	0.00026788	0.00027796	0.0002966	Y	Y	0.000301977	5.41231e-05	0.000318746	7.74855e-05	0.000310362	6.60387e-05
Delta(3,5)-Delta(2,4)-dienoyl-CoA isomerase, mitochondrial	Q13011	ECH1	5.80769	1.78928	0.318923	0.098868	0.00030944	7.6318e-05	0.00020069	0.00034386	0.0002914	0.00044163	0.00036422	0.0002373	0.00026682	0.00030245	0.00028559	0.00040446	0.00024691	0.00038421	0.00023313	0.00026138	0.00037032	0.00026412	0.00042475	0.00021546	0.00022002	0.00035264	0.00047795	0.00043956	0.00035694	0.00029756	Y	Y	0.000290084	9.30341e-05	0.000330618	8.82081e-05	0.000310351	9.11947e-05
Cathepsin D	P07339	CTSD	7.34615	2.72679	0.26205	0.0977758	0.00044343	0.00045568	0.00040669	0.00041783	0.00054131	0.00039745	0.00024647	0.00014844	0.00061955	0.00022473	0.00098051	0.00019933	0.00036506	0.00032197	0.00020106	0.00020809	0.00024827	0.00019525	0.00032278	0.00010916	6.3694e-05	0.00016514	0.0001522	0.00038037	7.8935e-05	0.00017372	Y	Y	0.00041896	0.000216969	0.000201588	9.59818e-05	0.000310274	0.000198251
Transmembrane protein 43	Q9BTV4	TMEM43	6.88462	2.80467	0.278115	0.107903	0.00023683	7.8226e-05	0.00028425	0.00017808	0.00043011	0.00053533	0.00055253	0.00018069	5.4698e-05	0.00013227	0.00017564	0.00045801	0.00013016	0.00041454	0.00036639	0.00035212	0.00030367	0.00027846	0.00050661	0.00019274	0.00014761	0.0001871	0.00051733	0.00056416	0.00047156	0.00032533	Y	Y	0.000263602	0.000172956	0.000355971	0.00013455	0.000309786	0.000158955
Glutathione S-transferase theta-1	P30711	GSTT1	5.30769	3.31987	0.268577	0.189502	0.00033832	0.00013038	0.00049868	0	0.00034515	0.00036738	0.00029866	0.00071812	0	0.00027556	0.00051228	0.00028954	0.0010364	0.00019345	0.00023895	0.00045929	0	0.00041253	0.00031663	0.00029446	0.00049204	0	0	0.00015671	0.00035231	0.00032533	Y	Y	0.000370036	0.000282165	0.000249362	0.000170996	0.000309699	0.000236723
C-C motif chemokine 28	Q9NRJ3	CCL28	1.30769	0.549125	0.121692	0.00791338	0.00047951	0.00024638	0.00032984	0.00046741	0.00025086	0.00044632	0.0002822	0.00026266	0.00051683	0.00026037	0.0001383	0.00044769	0.0002733	0.00031335	0.00030104	0.00028931	0.00035237	0.0001949	0.00024931	0.00015176	0.00015497	0.00053573	0.000395	0.00024679	0.00030729	0.0001537	Y	Y	0.00033859	0.000118128	0.000280425	0.000109377	0.000309507	0.000115412
ATP synthase subunit O, mitochondrial	P48047	ATP5PO	3.42308	1.57919	0.265023	0.0942959	0.00015884	2.938e-05	0.00022476	0.00039016	0.00053847	0.00056179	0.00033652	0.00010441	0.00023968	0.0001863	0.00035732	0.00017795	0.00021727	0.00031139	0.00011966	0.000345	0.0004202	0.00058103	0.00041623	0.0002413	3.0801e-05	0.00051108	0.00041216	0.0005003	0.00012214	0.00048877	Y	Y	0.000270988	0.000158796	0.000346159	0.000171841	0.000308573	0.000166574
Aminoacyl tRNA synthase complex-interacting multifunctional protein 1	Q12904	AIMP1	7.92308	1.38342	0.385769	0.0707962	0.00028194	0.00032093	0.00051786	0.00045662	0.00042888	0.00020186	0.00024889	0.00024947	0.00014025	0.00040275	0.00058171	0.00014174	0.00035228	0.00031888	0.0003472	0.00039255	0.00030735	0.00033716	0.00030445	0.00022651	0.00021027	0.00017446	0.00026128	0.000221	0.0003127	0.00027111	Y	Y	0.000332706	0.000139486	0.000283455	6.25798e-05	0.000308081	0.000108855
DnaJ homolog subfamily B member 2	P25686	DNAJB2	5.80769	1.744	0.233123	0.0782923	0.00033415	0.00021246	0.00016623	0.00027482	0.00019666	0.0004082	0.00023967	0.00024023	0.00027011	0.00026536	7.2279e-05	0.00048745	0.00012498	0.00053225	0.000236	0.00032131	0.00041436	0.00034378	0.00029318	0.00059487	0.0006277	0.00035699	0.00032902	0.00017412	0.00028105	0.00020082	Y	Y	0.000253277	0.000111167	0.000361958	0.000143787	0.000307617	0.000137574
Glycerol-3-phosphate dehydrogenase [NAD(+)], cytoplasmic	P21695	GPD1	5.92308	2.31384	0.246654	0.0917383	0.00023266	0.00026897	0.00029149	0.0001871	0.00010955	0.00034287	0.00020538	0.00036639	0.00020897	0.0005306	0.00078845	0.00014481	0.00081219	7.6018e-05	0.00027387	0.00031584	0.00021982	0.00017731	0.00025403	0.00023931	0.00031957	0.00025344	0.00021561	0.0003233	0.00027955	0.00055931	Y	Y	0.000345341	0.000229043	0.000269768	0.000109686	0.000307554	0.000180114
CD82 antigen	P27701	CD82	3.61538	1.29852	0.182915	0.0521956	0.00058288	0.00021095	0.0001793	0.00020009	0.0004773	0.00028306	0.00046981	0.00037481	0.00032778	0.00017339	0.00017542	0.00033125	6.4998e-05	0.0004223	0.00014319	0.00020642	0.00045493	0.00039399	0.0004032	0.00052936	0.00036857	0.00045868	0.0001644	0.00023477	0.00021924	0.00014622	Y	Y	0.000296234	0.000149163	0.000318867	0.000136157	0.00030755	0.000140398
Arginine--tRNA ligase, cytoplasmic	P54136	RARS1	13.5385	5.42756	0.277812	0.115139	0.00022555	0.0003129	0.00063469	0.00041373	0.00017378	0.00012405	0.00011765	6.7389e-05	0.000221	0.000491	0.00055885	0.00012443	0.00031553	0.00030148	0.00046342	0.00049176	0.00034871	0.00015939	0.00024947	0.00015575	0.00030815	0.00022679	0.00036104	0.00042739	0.00033507	0.00037463	Y	Y	0.000290811	0.000183622	0.000323312	0.000105712	0.000307061	0.000147725
Opioid growth factor receptor-like protein 1	Q5TC84	OGFRL1	9.53846	1.70249	0.249115	0.041705	0.00024005	0.00026364	0.00018576	0.00026324	0.00031083	0.00030722	0.00031787	0.00043146	0.00024256	0.00042526	0.00012981	0.00036419	0.00034632	0.00035295	0.00026845	0.00040735	0.00018428	0.00037045	0.00039315	0.00042735	0.00039276	0.00028664	0.00029198	0.00019459	0.00027401	0.00030297	Y	Y	0.000294478	8.70403e-05	0.000318995	7.88061e-05	0.000306736	8.23029e-05
Isocitrate dehydrogenase [NADP], mitochondrial	P48735	IDH2	10	3.70945	0.286273	0.0986275	0.00010479	2.769e-05	0.00026479	0.00047278	0.00036653	0.00029261	0.00027752	0.0001107	0.00041951	0.00024874	0.00034972	0.00033543	0.00033275	0.0002788	0.00012688	0.00025742	0.00055161	0.00054761	0.00046233	0.0002132	8.7087e-05	0.0005419	0.00033296	0.00033284	0.00011512	0.00051823	Y	Y	0.000277197	0.000128816	0.000335845	0.00017365	0.000306521	0.000152752
GTP-binding nuclear protein Ran	P62826	RAN	2.80769	1.05903	0.190038	0.0557627	0.00037592	0.00055048	0.00033246	0.00052215	0.0002655	0.00034989	0.00030419	0.00043756	0.00023635	0.00039804	0.0005421	0.00020473	0.00045528	0.00021495	0.0003245	0.00019846	0.00020718	0.00025783	0.00017591	0.00017846	0.00021261	0.0001575	0.00023225	0.00026119	0.00021078	0.00036148	Y	Y	0.000382665	0.000114803	0.000230238	5.86096e-05	0.000306452	0.000118389
Pterin-4-alpha-carbinolamine dehydratase	P61457	PCBD1	2.38462	1.0612	0.318154	0.12687	0.00019519	0.00018052	0.00017262	0.00017123	0.00012254	0.0004239	5.7435e-05	0.00074841	0.00014025	0.00019077	0.00067553	6.0744e-05	0.00027812	0.00012755	0.00042889	0.00017665	0.00024588	0.0002975	0.00024356	0.00030887	0.00050466	6.5421e-05	0.00018088	0.0010247	0.00018762	0.00075077	Y	Y	0.000262866	0.000220433	0.000349458	0.000272042	0.000306162	0.000246569
Coatomer subunit gamma-1	Q9Y678	COPG1	19.5	7.51665	0.369192	0.13679	0.00015484	0.00020765	0.00035604	0.00018338	0.00021872	7.206e-05	0.00023237	6.9972e-05	9.1789e-05	0.00028754	0.00068996	0.00013733	0.00029123	0.00039462	0.00037912	0.00050448	0.00035842	0.00033984	0.00022461	0.00026463	0.00021018	0.00035031	0.00054527	0.00053074	0.00035721	0.00050624	Y	Y	0.000230222	0.000163607	0.000381975	0.000112326	0.000306098	0.000157772
Aldehyde dehydrogenase family 1 member A3	P47895	ALDH1A3	9.26923	3.26873	0.289615	0.100976	0.00042291	0.00040335	0.00043245	0.00045216	0.00018668	0.00013531	0.00028	0.00034748	0.00028488	0.00051668	0.00092622	0.00023443	0.00051973	0.00016841	0.00018668	0.00021529	0.00022475	0.00014503	9.8947e-05	0.00030115	0.0001922	7.9732e-05	7.3484e-05	0.0005387	0.00025407	0.00033042	Y	Y	0.00039556	0.000200479	0.000216066	0.000124938	0.000305813	0.000187513
Microsomal glutathione S-transferase 3	O14880	MGST3	3.03846	1.24838	0.379308	0.164831	0	4.1171e-05	0.00015748	0.00015621	0.0002096	0.00024861	0.00015719	7.3153e-05	4.798e-05	0.00013053	0.00042369	8.3123e-05	0.00011417	0.00034908	0.00033537	0.00024173	0.00054677	0.00077349	0.00020831	0.00016907	0.00017265	0.0005819	0.00049505	0.001196	0.00029954	0.00072772	Y	Y	0.000141762	0.000109635	0.000468975	0.000298049	0.000305369	0.000276129
Prostasin	Q16651	PRSS8	4.15385	1.04661	0.242915	0.0778606	0.00061155	0.00012772	0.00013957	0.00020768	0.00033439	0.00049576	0.00034829	0.0003728	0.00036146	0.00026994	8.5344e-05	0.0005157	0.00016865	0.00027072	0.00020435	3.5707e-05	0.00037277	0.00018041	0.00053541	0.00028096	0.0002869	0.0002182	0.00042048	0.00034723	0.00017066	0.0005691	Y	Y	0.000310681	0.000163604	0.000299454	0.000149439	0.000305067	0.000153623
Vesicle-fusing ATPase	P46459	NSF	14.2308	4.64162	0.280346	0.0909307	0.00013642	0.00022711	0.00032977	0.00029521	7.708e-05	0.00013544	0.00014451	8.2199e-05	8.8222e-05	0.0003289	0.00051149	0.00015284	0.00029546	0.00038334	0.00050531	0.00053501	0.00038667	0.00015803	0.00039153	0.00025042	0.00013227	0.0003658	0.0005647	0.00064875	0.00029724	0.00050724	Y	Y	0.000215742	0.000129475	0.000394332	0.000156595	0.000305037	0.000167659
Ankyrin repeat domain-containing protein 13A	Q8IZ07	ANKRD13A	9.80769	3.23752	0.266165	0.0864335	0.00043581	0.00022274	0.00023328	0.00019116	0.0002376	0.00023484	0.00030372	0.00022615	0.00019778	0.00015693	0.00010915	0.00023556	0.00029414	0.00044967	0.0003132	0.00032176	0.00039008	0.00045099	0.00038639	0.00054445	0.00044478	0.00047281	0.00019131	0.00021249	0.00044096	0.00022057	Y	Y	0.000236835	7.85175e-05	0.000372266	0.000111715	0.000304551	0.000117126
Protein S100-A7	P31151	S100A7	1.65385	1.93788	0.171769	0.1945	0.00026798	0.00049569	5.9249e-05	0.0011755	0.0005678	0.0010601	0.0013602	0.00011009	0.00043325	0.00026192	5.7967e-05	0.00062548	0	0.00013134	0	0	0.00094945	0.00012253	6.2699e-05	0	6.4956e-05	0	0	6.2064e-05	0	0	Y	N	0.000498094	0.000450641	0.000107157	0.000257625	0.000302626	0.000411183
26S proteasome regulatory subunit 4	P62191	PSMC1	9.96154	2.95947	0.340615	0.0819932	0.00026143	0.00027023	0.00042161	0.00053964	0.00023171	0.00018608	0.00023078	0.00020217	0.00021548	0.00034571	0.00065199	0.00020101	0.00034183	0.00031656	0.0003186	0.00044537	0.00031965	0.00023908	0.00023028	0.00013141	0.00017892	0.00023195	0.00042754	0.00027068	0.00029565	0.00035491	Y	Y	0.000315359	0.000143819	0.000289277	8.99491e-05	0.000302318	0.000118274
Eukaryotic translation initiation factor 3 subunit K	Q9UBQ5	EIF3K	5.46154	1.58065	0.410808	0.127223	0.00034143	0.00014353	0.00049411	0.0004629	0.00049689	0.00017334	0.0004932	0.00015302	0.00013382	0.00033371	0.00059083	0.00023183	0.00031843	0.00051722	0.0002923	0.00050564	0.00029326	0.00028385	0.00011619	0.00020629	6.0188e-05	0.00024968	0.00028764	0.00025879	0.00026852	0.00014924	Y	Y	0.000335926	0.000159607	0.00026837	0.000130707	0.000302148	0.00014702
Moesin	P26038	MSN	9.80769	4.31758	0.295038	0.0902926	5.8635e-05	0.00041214	0.00041485	0.00045266	0.00024295	0.00031654	0.00015528	0.00067448	0.00032863	0.00025216	0.000761	0.00027372	0.000782	8.0465e-05	0.00013252	0.00013797	0.00013296	0.00012869	0.0001317	0.00011134	0.00018192	0.00023583	0.00017388	0.00054319	0.00011272	0.00062022	Y	Y	0.000394234	0.000224581	0.000209493	0.000170269	0.000301863	0.000216793
Glyoxylate reductase/hydroxypyruvate reductase	Q9UBQ7	GRHPR	7.34615	1.93788	0.393885	0.0787545	0.00061889	0.00038159	0.00038313	0.00038005	0.00013599	0.00036482	0.00025496	0.00025425	0.00024458	0.00030245	0.00053548	0.00013482	0.00051146	0.00030332	0.00019427	0.0001867	0.00025338	0.00026412	0.00023168	0.00039174	0.00030002	0.0001452	0.00011471	0.00045867	0.00023796	0.00023805	Y	Y	0.000346344	0.000147053	0.000255371	9.39134e-05	0.000300857	0.00012948
Histone H3.2	Q71DI3	H3C15	1.73077	0.961569	0.248115	0.135797	9.9507e-05	0.00018406	0.00022001	0.00017459	0.00046853	9.2618e-05	4.3921e-05	0	0.0002145	9.7258e-05	0.0020233	0	0.00012761	0.00024385	0.00023427	0.00027017	0.00023504	0.000182	0.00013969	0	0	0.0003502	9.2215e-05	0.0021663	0	0.00014353	Y	Y	0.000288146	0.000535321	0.000312097	0.000568152	0.000300122	0.000540966
10 kDa heat shock protein, mitochondrial	P61604	HSPE1	1.61538	0.697247	0.199269	0.086637	0.00033169	0.00030677	0.00035201	0.00046557	0.00056223	0.00037047	0.00029281	0.00016352	0.0002145	0.00019452	0.00034439	0.00037161	0.00022685	0.00058523	0.00012494	0.00042026	0.0002507	0.00030333	0.00031042	0.00018896	6.4319e-05	0.00046693	0.00036886	0.00018437	0	0.00031896	Y	Y	0.000322842	0.000110936	0.000275945	0.000164748	0.000299393	0.000139668
Translocating chain-associated membrane protein 1	Q15629	TRAM1	5.57692	0.902134	0.163154	0.0280181	0.00027138	0.00023426	0.00027201	0.00033331	0.00022148	0.00038731	0.00049511	0.00017838	0.000156	0.0002122	0.00018785	0.00032093	0.00017014	0.00030148	0.00032372	0.00029473	0.00035896	0.00028127	0.0004233	0.0003092	0.00024558	0.00018192	0.00050299	0.00048606	0.00036521	0.00026096	Y	Y	0.000264643	9.8215e-05	0.000333491	9.29293e-05	0.000299067	0.000100039
Serine hydrolase RBBP9	O75884	RBBP9	4.42308	1.62906	0.409423	0.150459	3.6379e-05	0.00057197	0.0003539	0.00019149	0.00010277	6.7721e-05	0.00012846	0.00044836	0	0.0002489	0.00047215	0.00013586	0.00034211	0.00035659	0.00034259	0.00026339	0.0002406	0.00016634	0.00030642	0.00041449	0.00070543	0.0003658	0.00037085	0.00053922	0.00038466	0.00020989	Y	Y	0.000238467	0.000183524	0.000358944	0.000142	0.000298705	0.000172103
40S ribosomal protein S30	P62861	FAU	1.34615	1.05612	0.141808	0.08809	0	0.00095462	0.00070999	0.00060367	0.000324	0.00021349	0.00060745	0.00037692	0.00012361	0.00033628	0.00019846	0.00010707	0.00088243	0	0.00043201	0.00010379	0	0	0.00021466	0	0.00022239	0.00080723	0.00010628	0	0	0.00044113	Y	Y	0.000418307	0.000306128	0.000179038	0.000247276	0.000298672	0.000298693
Serine/threonine-protein kinase 24	Q9Y6E0	STK24	9.92308	1.57285	0.354462	0.0601626	0.00033603	0.00024015	0.00022964	0.0002144	0.00021575	0.0001706	0.00029664	0.0004518	0.00039511	0.00031351	0.00015859	0.00025669	0.00026116	0.00028447	0.00037398	0.00029029	0.00040407	0.00034921	0.00025731	0.00018853	0.00038504	0.00046075	0.00029725	0.00026885	0.00048451	0.00017625	Y	Y	0.000272313	8.49996e-05	0.000324655	9.52256e-05	0.000298484	9.23735e-05
ATP synthase F(0) complex subunit B1, mitochondrial	P24539	ATP5PB	5.11538	2.55072	0.281842	0.138508	0.00021145	2.4445e-05	9.3503e-05	0.00039419	0.00072182	0.00022141	0.00039666	0	0.00022791	0.00023251	0.00025157	0.00027145	0.00031636	0.00020727	0.00022402	0.00035882	0.0005494	0.00067681	0.00047	0.00012548	0	0.00029235	0.00044091	0.00051421	5.0814e-05	0.00048292	Y	Y	0.000258714	0.000184787	0.000337923	0.000206969	0.000298319	0.000196425
Ras-related protein Rab-17	Q9H0T7	RAB17	4.96154	2.1444	0.348262	0.114602	0.00035109	0.00026567	0.00025405	0.000308	0.00030056	0.00065357	0.00047899	0.00055072	0.00020641	0.00021837	8.2849e-05	0.00035759	2.7287e-05	0.00034414	0.0002104	0.0002022	0.0002714	0.00029188	0.00047793	0.00027274	0.00027851	0.00035303	0.00023663	0.00017741	0.00036816	0.00021484	Y	Y	0.000311935	0.000174234	0.000284559	8.36381e-05	0.000298247	0.000134626
Tumor protein p63-regulated gene 1-like protein	Q5T0D9	TPRG1L	4.96154	1.34107	0.275481	0.111308	0.00024877	0.00011504	0.00017601	0.00024006	0.00025769	0.00041678	0.00037333	0.00044967	0.00024131	0.00041334	6.4573e-05	0.00032516	0.00036155	0.000317	0.00016399	0.00013508	0.00028204	0.000273	0.00032594	0.0002362	0.00038591	0.00042524	0.00053024	0.00027655	0.00035869	0.00035882	Y	Y	0.000283329	0.000119559	0.000312977	0.000105326	0.000298153	0.000111421
Patatin-like phospholipase domain-containing protein 2	Q96AD5	PNPLA2	9.42308	3.63509	0.402231	0.145452	0.00038934	0.00016142	0.00020185	5.889e-05	0.00018964	0.0003124	0.00028444	0.00016546	0.00011576	0.0002362	9.2931e-05	0.00025069	0.00011478	0.00031584	0.00029079	0.00025516	0.00036785	0.00025783	0.00054028	0.00066285	0.00071593	0.00051299	0.0002986	0.00023631	0.00045168	0.00027111	Y	Y	0.000197985	9.4854e-05	0.000398248	0.000163019	0.000298116	0.000165838
D-3-phosphoglycerate dehydrogenase	O43175	PHGDH	9.88462	4.01325	0.309385	0.131793	0.00030468	0.00024656	0.00028068	0.00020047	0.00015541	0.00027177	0.0001569	8.3446e-05	0.00025998	0.00042188	0.00080185	0.00016593	0.00055352	0.00013688	0.00029888	0.00035617	0.00027587	0.0001161	0.00028514	0.00012054	0.00020925	0.0002553	0.00042353	0.00044691	0.00024406	0.0006348	Y	Y	0.000300237	0.000194249	0.000292572	0.000146677	0.000296404	0.000168682
Occludin	Q16625	OCLN	4.92308	1.64738	0.173388	0.0672721	0.00034999	0.00021579	9.1712e-05	0.00017058	0.00023193	0.00042228	0.00021742	0.00046863	0.00022354	0.00013937	3.3647e-05	0.00041147	0.00019948	0.00035577	0.00024414	0.00023463	0.00024494	0.00034378	0.00049739	0.00043077	0.00067867	0.00043013	0.00024025	0.00021615	0.00036135	0.0002493	Y	Y	0.000244295	0.000132082	0.000348252	0.000134941	0.000296273	0.000141153
Tyrosine-protein kinase FRK	P42685	FRK	10.1154	5.14064	0.291812	0.130189	0.00028138	0.00011153	0.00031995	0.00011755	0.00023974	0.00016213	0.00020108	6.6055e-05	0.00011553	0.00017025	0.00010434	0.00025019	6.873e-05	0.00051222	0.00036592	0.00047293	0.00048106	0.00053915	0.00032603	0.00053432	0.00046768	0.00043113	0.00028559	0.00035997	0.00039927	0.00030923	Y	Y	0.000169881	8.2523e-05	0.000421885	8.69749e-05	0.000295883	0.000153008
1-acyl-sn-glycerol-3-phosphate acyltransferase alpha	Q99943	AGPAT1	3.76923	1.45073	0.247438	0.0917893	0.0002391	0.00013268	0.00016916	0.00027268	0.00015761	0.00033382	0.00033771	0.00013752	0.00030924	0.00032717	0.00018619	0.00026787	0.00018397	0.00018749	0.00033774	0.00019475	0.00038403	0.00010933	0.00058179	0.00022702	0.00027818	0.00033658	0.00066473	0.000443	0.00032176	0.0005518	Y	Y	0.000234978	7.75247e-05	0.000355246	0.000166533	0.000295112	0.000141271
Glutathione S-transferase Mu 1	P09488	GSTM1	3.15385	3.88528	0.172846	0.205613	0.00080701	0.0019808	0	0.00065351	0	0	0	0.00043355	0.00020073	0.00036405	2.6856e-05	0	0	0.00042595	0.0015492	0	0.00032258	0	0	0	0.00057179	0.00015605	0.00017259	0	0	0	Y	N	0.000343577	0.000564862	0.000246012	0.000435872	0.000294795	0.00049681
60S ribosomal protein L31	P62899	RPL31	1.80769	0.849434	0.166462	0.0683715	0.00048719	0.00050064	0.00047874	0.00023744	0.00030585	0.00090691	0.00038229	0.0005782	0.00064179	0.00010582	0.0003747	0.00025269	0.0006479	0.0002653	0.00010195	0	0.00010229	4.9504e-05	0.0002533	0.00015419	5.2484e-05	0.00010886	5.0165e-05	0.00015044	0.00026017	0.00020821	Y	Y	0.000453858	0.000212002	0.000135143	8.89722e-05	0.000294501	0.000227561
SEC14-like protein 1	Q92503	SEC14L1	11.7308	4.69517	0.237723	0.0824144	0.00029337	0.00019256	0.00014228	0.00013284	0.00013368	0.00040519	0.00021721	0.00012441	4.08e-05	0.00044398	3.2753e-05	0.0002739	0.00024272	0.00037105	0.00045451	0.00025694	0.00033977	0.00026829	0.00037198	0.00028753	0.00050466	0.00034257	0.00053498	0.00029808	0.00049123	0.00042771	Y	Y	0.000205823	0.000125437	0.000380715	9.38974e-05	0.000293269	0.00014049
E3 UFM1-protein ligase 1	O94874	UFL1	16.8846	3.79818	0.322038	0.0738141	0.00032384	0.00014187	0.00033915	0.00032895	0.0001605	0.00020623	0.00036863	0.00016805	0.00017452	0.00030819	0.00030232	0.00026256	0.00026228	0.00033414	0.00036916	0.00042419	0.00037037	0.0001169	0.0003589	0.00011328	0.00032224	0.00028278	0.00047385	0.00033948	0.00025394	0.00049169	Y	Y	0.000257468	7.82327e-05	0.000326994	0.000115524	0.000292231	0.000102959
Serine/threonine-protein phosphatase 2A catalytic subunit alpha isoform	P67775	PPP2CA	6.38462	1.85638	0.371527	0.119247	0.00028467	0.00036455	0.00029049	0.00026895	0.00022683	0.00016306	0.0002513	0.00026988	2.3602e-05	0.00034245	0.00054946	8.1778e-05	0.00033698	0.0003649	0.00035057	0.00053509	0.00033103	0.00032041	0.00016395	0.0002495	0.00027601	0.00024221	0.0003044	0.00040573	0.00027364	0.00031586	Y	Y	0.000265692	0.000131326	0.000317946	8.96051e-05	0.000291819	0.000113323
Aldo-keto reductase family 1 member C1	Q04828	AKR1C1	5.73077	2.08917	0.444192	0.0931347	0.00012569	0.00013562	0.00018527	0.00027567	0.00015782	0.00048746	0.00022192	0.0001377	0.00011289	0.00036855	0.00032626	7.8233e-05	0.00042983	8.2138e-05	0.00033537	0.00013271	0.0002573	0.00019158	0.00082343	0.00037791	0.00028436	0.00023171	0.00048534	0.00034933	0.00024164	0.00074535	Y	Y	0.00023407	0.000131935	0.00034909	0.00022031	0.00029158	0.00018733
CAAX prenyl protease 1 homolog	O75844	ZMPSTE24	9	2.52982	0.254038	0.0695186	0.00022792	0.0001581	0.00020157	0.00026244	0.0001878	0.00013259	0.00030181	0.00012875	9.2122e-05	0.00019492	0.00027116	0.00021279	0.00014614	0.00027927	0.00041586	0.00042544	0.00030955	0.00041687	0.00035996	0.00035166	0.0003591	0.00027215	0.00059406	0.00048828	0.0003971	0.00038355	Y	Y	0.000193701	6.18109e-05	0.000388681	8.65855e-05	0.000291191	0.000123762
Metal cation symporter ZIP8	Q9C0K1	SLC39A8	2.88462	0.765607	0.156169	0.0585327	0.00023536	0.00016325	0.00015611	0.00016776	0.0003186	0.00034228	0.00032463	0.00027798	0.00031709	0.00012939	0.00012727	0.0002884	0.00017606	0.00024512	0.00026319	0.00023963	0.00034744	0.00043047	0.00050936	0.00046089	0.00044212	0.00035498	0.0002999	0.00031342	0.00039591	0.00022632	Y	Y	0.000232629	8.1661e-05	0.000348365	9.33721e-05	0.000290497	0.000104251
Transmembrane channel-like protein 4	Q7Z404	TMC4	8.46154	1.92314	0.167231	0.0305435	0.00038964	0.00014942	0.00024374	0.00017508	0.00020584	0.00015922	0.00025168	0.00019521	0.00018437	9.2886e-05	0.00014801	0.00028393	8.9372e-05	0.00044714	0.00023269	0.00036984	0.00038609	0.00041717	0.00034687	0.00047823	0.0005805	0.00044913	0.00027302	0.00032575	0.00045676	0.00020105	Y	Y	0.000197569	8.11754e-05	0.000381865	0.000106346	0.000289717	0.000131994
Vesicle transport protein GOT1B	Q9Y3E0	GOLT1B	1.65385	0.745241	0.129962	0.0414212	0.00019613	0.00013604	0.00017345	0.00017206	0.00032321	0.00041074	0.00030299	0.00012086	0.00031709	9.5848e-05	0.00029697	0.00018311	8.3838e-05	0.00019225	0.00041557	0.000355	0.00041693	0.00049324	0.00041299	0.00041899	0.0002377	0.00029582	0.00049983	0.00022712	0.00018853	0.0005658	Y	Y	0.000216334	0.000102602	0.000363059	0.000124651	0.000289696	0.000134568
Eukaryotic translation initiation factor 3 subunit L	Q9Y262	EIF3L	12.6923	3.29568	0.316115	0.0819045	0.00017996	0.00038835	0.00048807	0.00034732	0.00024855	0.00021217	0.000233	9.8575e-05	0.00014224	0.00037523	0.00045674	0.00014561	0.00026667	0.00028224	0.00038413	0.00046689	0.00030605	0.00028526	0.00022456	0.00021643	0.00022101	0.00030159	0.00033355	0.00026674	0.00043823	0.00020766	Y	Y	0.000275576	0.000125018	0.000302642	8.37615e-05	0.000289109	0.000105168
Aspartate--tRNA ligase, cytoplasmic	P14868	DARS1	9.69231	2.96337	0.273962	0.0729205	0.00013506	0.00022484	0.00056139	0.00043839	0.00015262	0.00018856	0.00021461	0.00016646	0.00017468	0.00038282	0.00043238	0.00016392	0.00045031	0.00026477	0.00029253	0.00069672	0.00022969	0.00016057	0.00026544	0.00019235	0.0002488	0.00023087	0.00035046	0.00033782	0.00025965	0.00029871	Y	Y	0.000283542	0.000146422	0.000294491	0.000131803	0.000289016	0.000136604
Glutathione S-transferase P	P09211	GSTP1	3.65385	2.39904	0.307365	0.203777	0.00019333	0.0006556	0.0007124	0.00031094	0.00069788	5.9981e-05	0	0.00023827	0.0002431	3.1493e-05	0.00064122	0	0.00016528	0.00015792	0.00045515	0.00069986	0.00033487	0.00067773	3.0155e-05	9.1779e-05	0.00018744	0.00019439	0	0.000597	6.1945e-05	6.1968e-05	Y	Y	0.000303807	0.000276508	0.000273093	0.000253338	0.00028845	0.00026029
Dehydrodolichyl diphosphate synthase complex subunit NUS1	Q96E22	NUS1	5.15385	1.73649	0.289346	0.100398	0.00025403	0.00019223	0.00022466	0.00012156	0.00028271	0.0004299	0.0003058	9.4874e-05	2.4891e-05	0.00042886	5.9945e-05	0.00047434	0.00017769	0.0001811	0.00032622	0.00039711	0.00024001	0.00038015	0.00030258	0.00028505	0.00047021	0.00039476	0.00036383	0.00021394	0.00059936	0.00024428	Y	Y	0.000236268	0.0001452	0.000338354	0.000114578	0.000287311	0.000138315
Transmembrane protein 125	Q96AQ2	TMEM125	3.03846	0.773603	0.220962	0.0532319	0.00037077	0.00025718	0.00016395	0.00018974	0.00034915	0.00028758	0.00038185	0.00035541	0.00029971	0.00024159	0	0.00028846	0.00013207	0.00036343	0.00029096	0.00025166	0.00026272	0.00028255	0.00034699	0.00044004	0.00047931	0.00034174	0.00031496	0.00011449	0.0003564	0.00029711	Y	Y	0.000255189	0.00011011	0.000318643	8.99808e-05	0.000286916	0.000103696
Caspase-3	P42574	CASP3	6.15385	2.27495	0.389423	0.137789	7.3283e-05	0.00036148	0.00036726	0.00019287	0.00020703	4.5473e-05	0.00015095	0.00046163	5.2657e-05	0.00033426	0.0005284	9.1225e-05	0.00035502	0.00033522	0.00036806	0.00053058	0.00032311	0.00042444	0.00013717	0.00032471	0.00040263	0.00017194	0.00043012	0.00024893	0.00025829	0.00028188	Y	Y	0.000247811	0.00016296	0.000325929	0.000108775	0.00028687	0.000141467
Disabled homolog 2	P98082	DAB2	10.9615	1.61197	0.213308	0.0273332	0.00031636	0.00025195	0.0003031	0.00029295	0.00027308	0.00042532	0.00027151	0.00015163	0.00022731	0.00029203	0.0002205	0.00027895	0.00019533	0.00032732	0.00035584	0.00033403	0.00029889	0.00029734	0.00032897	0.00026699	0.00023004	0.00030926	0.00030946	0.00020352	0.00034633	0.00034646	Y	Y	0.000269232	6.62388e-05	0.000304188	4.60206e-05	0.00028671	5.86543e-05
Guanine nucleotide-binding protein G(i) subunit alpha-1	P63096	GNAI1	4.5	2.02485	0.354692	0.103311	0.00028672	0.00038892	0.00047333	8.3843e-05	0.000234	0.00030245	0.00020248	0.00015705	0.00010301	5.6047e-05	0	0.00021415	6.5365e-05	0.00061829	0.00073801	0.00091684	0.00034313	0.00054188	0.00023255	0.00052631	0.00044478	0.00013454	3.5427e-05	1.7708e-05	0.00016536	0.00014704	Y	Y	0.00019749	0.00013943	0.00037399	0.000282573	0.00028574	0.000236131
V-type proton ATPase subunit E 1	P36543	ATP6V1E1	3.69231	0.884047	0.263269	0.0413498	0.0002994	0.0002769	0.00026479	0.00023639	0.00028194	0.00025081	0.00031716	0.0002214	0.00012908	0.00017558	0.00054401	0.00022362	0.00020477	0.00052826	0.00033834	0.00024387	0.00036774	0.0002738	0.00039228	0.00028427	0.00014514	0.00027095	0.00038845	0.00027737	0.00025902	0.00023033	Y	Y	0.000263527	9.86923e-05	0.000307678	9.56074e-05	0.000285603	9.78247e-05
Apolipoprotein A-IV	P06727	APOA4	8.15385	5.41621	0.248881	0.133491	0.0011961	0.00018964	0.00030223	0.00037475	0.00030572	0.0003976	0.0008447	0.00012635	0.0005525	0.00030061	0	0.00025525	4.3824e-05	0.00055272	0.00014482	9.2785e-05	0.00035517	0.00028127	0.00027185	0.00021091	6.6268e-05	0.00018899	0.00023752	1.5829e-05	8.2124e-05	3.2862e-05	Y	Y	0.000376098	0.000329555	0.000194855	0.000149926	0.000285477	0.000267322
Cysteine-rich protein 2	P52943	CRIP2	4.07692	1.05539	0.43	0.113	0.00022772	0.00030087	0.00031647	0.00042808	9.1903e-05	0.00030279	0.00037333	0.00021383	7.0125e-05	0.00034975	0.00039406	0.00024297	0.00044498	0.0005102	0.00024508	0.00020609	0.00027662	0.0001785	0.00051757	0.00027799	0.00031541	0.00032711	0.00015074	0.00021096	0.00028143	0.00015641	Y	Y	0.000288991	0.000117216	0.000281085	0.000117842	0.000285038	0.000115226
V-type proton ATPase subunit d 1	P61421	ATP6V0D1	6.46154	1.72582	0.347231	0.0798159	0.00026989	0.00017829	0.00025573	5.0736e-05	0.00016338	0.00019737	0.00020421	0.00015839	0.00022856	0.00016958	0.00018348	0.00030597	0.00032962	0.00030234	0.00025416	0.00031404	0.00023678	0.0002997	0.00045104	0.00038438	0.00046727	0.0003683	0.00053595	0.00026788	0.00035208	0.00042636	Y	Y	0.000207324	7.25639e-05	0.000358483	9.11947e-05	0.000282903	0.000111625
Vimentin	P08670	VIM	6.96154	8.3689	0.189327	0.217221	0.00072602	0.0003223	0.00028252	0.00020381	0.00080675	5.406e-05	0	0	0.00098597	0	0.0018845	0	0	0.00029889	0.00023246	3.9424e-05	6.8594e-05	0.00013279	1.3589e-05	0	0	0.00055482	0	0.00073984	0	0	Y	Y	0.000405072	0.000562473	0.000160031	0.000239741	0.000282551	0.000441656
60S ribosomal protein L36	Q9Y3U8	RPL36	2.5	0.648074	0.193615	0.0365175	0.00038666	0.0002384	0.00022797	0.00022614	0.00024274	0.00035989	0.00028444	0.00015885	0.00041674	0.00018896	0.00016728	0.00030083	0.00044075	0.00025267	0.00030343	0.00029161	0.00030443	0.00023573	0.00048248	0.00030593	0.00049985	0.00025919	0.0002986	5.97e-05	0.00024778	0.00012394	Y	Y	0.000279973	9.44938e-05	0.000281949	0.000118549	0.000280961	0.000105037
26S proteasome regulatory subunit 8	P62195	PSMC5	9.26923	2.21915	0.349038	0.0821946	0.00015	0.00033911	0.00038322	0.00039476	0.00021972	0.00018615	0.0002354	0.00023279	0.00012574	0.00026063	0.00060565	0.0002334	0.00035621	0.00031039	0.00026681	0.00043742	0.00028343	0.00028958	0.00017157	0.00022154	0.00016159	0.00025137	0.00023167	0.00020071	0.00046459	0.00028847	Y	Y	0.000286368	0.00012863	0.000275318	9.05908e-05	0.000280843	0.000109146
Protein RER1	O15258	RER1	3	0.894427	0.234231	0.0585985	0.00020714	9.5786e-05	0.00021372	0.00033315	0.00019506	0.00044986	0.00045714	0.00011346	0.00011163	0.00016871	0.00017922	0.00022562	0.0002066	0.0003384	0.00026009	0.00037493	0.00039141	0.00012628	0.00042002	0.00026223	0.00016736	0.00038185	0.00054388	0.00067162	0.00023229	0.00016599	Y	Y	0.000227469	0.000117262	0.000333565	0.000156209	0.000280517	0.000145738
Selenoprotein M	Q8WWX9	SELENOM	2.57692	1.4744	0.249254	0.136148	0	0.00017264	0.00020635	0.00036845	0.00026367	0	0.00065912	0.00015337	0	0.00018244	4.0377e-05	0.0001307	0	0.00022871	0.00079102	0.0003801	0.00030863	0.00021338	0.00039306	0.00031015	0.0004072	0.00042231	0.00099466	0.00017292	0.00026914	0.00022437	Y	Y	0.000167471	0.000187754	0.000393512	0.000239285	0.000280491	0.000240185
Ubiquitin-like modifier-activating enzyme 1	P22314	UBA1	18.5	6.02827	0.305462	0.0955294	0.00011512	0.00046137	0.00041855	0.00045446	0.0001867	0.00013691	0.00010162	0.00014714	0.00019301	0.00055008	0.00080238	5.3739e-05	0.00030619	0.00021315	0.00034932	0.00041674	0.0002417	0.00018131	0.00022146	0.00017003	0.00024183	0.00018006	0.00023115	0.00039104	0.00019058	0.0003321	Y	Y	0.000302098	0.000221225	0.000258498	8.44393e-05	0.000280298	0.000165554
Zymogen granule protein 16 homolog B	Q96DA0	ZG16B	3.07692	1.78713	0.241069	0.146617	0.0011711	0.000692	0.00060417	0.00019977	0.00058205	0.00012112	0.00014359	0	0.00045581	0.00047694	0.00011259	3.0372e-05	0.00027812	0.0002551	0.00024508	0.0003533	0.00012294	0.0001785	0.00012178	3.0887e-05	0	0.00016355	0.00063309	9.041e-05	0	0.00021898	Y	Y	0.000374433	0.000333282	0.000185663	0.000170363	0.000280048	0.00027661
Calcium-binding protein 39	Q9Y376	CAB39	7.53846	2.40384	0.270231	0.0748002	0.0002778	0.0004221	0.00021059	0.00024371	0.00029898	0.0002401	0.0003153	0.00060324	0.00029942	0.00025213	0.00030904	0.00031494	0.00039018	0.00033066	0.00024292	0.00014367	0.00018748	0.00025405	0.00029713	0.00033913	0.00040402	0.00023943	0.00014711	0.0001103	0.00019074	0.00020989	Y	Y	0.000321348	0.000102934	0.000238195	8.62158e-05	0.000279772	0.000102233
Cytoplasmic dynein 1 heavy chain 1	Q14204	DYNC1H1	77.4231	40.5435	0.256231	0.123127	0.00020098	0.00024246	0.00051779	0.00020059	0.0001056	3.5245e-05	0.00011185	1.6753e-05	6.122e-05	0.00035872	0.00072332	2.3116e-05	0.00010708	0.00040686	0.00045946	0.00052064	0.00034125	0.00021044	0.00013903	0.00014934	0.00022028	0.00036318	0.00051153	0.00055858	0.00030099	0.00036273	Y	Y	0.000208056	0.000211659	0.000349562	0.000140777	0.000278809	0.000190323
Cytoplasmic dynein 1 light intermediate chain 2	O43237	DYNC1LI2	11.2308	3.60342	0.404885	0.134677	0.00026131	0.00021623	0.00035273	0.00032576	0.00022017	0.00011521	0.00030352	0.0001921	0	0.00026884	0.00038079	0.00016692	0.00028219	0.00049879	0.00040149	0.00038585	0.00035083	0.00035216	0.00012871	0.00027422	0.00025335	0.00031806	0.00038236	0.00021659	0.00035694	0.00023805	Y	Y	0.000237367	0.000103546	0.0003198	9.6057e-05	0.000278583	0.000106499
Programmed cell death protein 6	O75340	PDCD6	3.57692	0.757526	0.231423	0.0599534	0.00035427	0.00022935	0.00021932	0.00021755	0.00023353	0.00032974	0.00015637	0.00032019	0.00015273	0.00017313	0.00036783	0.00016538	0.00030287	0.00045143	0.00036698	0.00025649	0.00030124	0.00035637	0.00039786	0.00023545	0.00020609	0.00021373	0.00039397	0.00032819	0.00027243	0.00023846	Y	Y	0.000247866	7.78711e-05	0.00030913	7.93637e-05	0.000278498	8.31255e-05
Complement C3	P01024	C3	25.6923	20.3937	0.2408	0.174577	0.00012613	0.00096335	0.00044621	0.00066036	0.0006667	7.953e-05	6.8245e-05	1.0029e-05	0.001342	0.00050904	9.5054e-05	1.8994e-05	0.00052526	7.179e-05	0.00013794	0.00014361	0.00024219	0.00018605	8.7582e-05	3.4769e-05	0	0.00014729	0.00027526	0.00016208	1.9556e-05	0.00019563	Y	Y	0.000423916	0.000412707	0.000131057	8.46819e-05	0.000277486	0.000327869
Putative 60S ribosomal protein L39-like 5	Q59GN2	RPL39P5	0.884615	0.431455	0.167346	0.0731677	0.00039803	0.00036812	0.00035201	0.00046557	0.00024988	0	0.00046849	0.00065407	0.000286	0.00051871	0.00022959	0.00049548	0.00034028	0.00013005	0.00037483	0.00024015	0	0.00024266	0	0.00025194	0	0.00013341	0.00012295	0.00012291	0.00025507	0.00051033	Y	Y	0.000371248	0.000162651	0.000183408	0.000151013	0.000277328	0.00018116
Short-chain dehydrogenase/reductase 3	O75911	DHRS3	5.19231	3.48734	0.262665	0.165515	0.00067217	0.00026939	0.0002576	0	0.00046418	8.3417e-05	0.00013845	5.5228e-05	0	0.00024089	0	0.00012551	1.9155e-05	0.00083457	0.00059079	0.00058805	0.0003387	0.00063519	0.00010484	0.00053183	0.00028241	0.00031541	0.0002284	0.00012454	0.00025845	4.3091e-05	Y	Y	0.000178922	0.000202764	0.000375098	0.000239766	0.00027701	0.000239446
Transducin beta-like protein 2	Q9Y4P3	TBL2	9.80769	2.53013	0.292962	0.0714062	0.00022706	0.000112	0.0002142	0.00025232	0.00018531	0.0002677	0.00026726	0.00018656	6.5262e-05	0.00022193	0.00026195	0.00022612	0.00022	0.00029676	0.00027085	0.00035619	0.00038615	0.00019381	0.00041084	0.00022996	0.00032289	0.00035008	0.00047696	0.00037863	0.00032012	0.00048036	Y	Y	0.000208282	6.0265e-05	0.000344123	8.5665e-05	0.000276203	0.000100317
Mitochondrial pyruvate carrier 2	O95563	MPC2	2.38462	1.35873	0.239408	0.157282	0.0002664	4.9276e-05	9.4239e-05	0.00037393	0.00020069	0.00059509	0.00032923	0.00013133	0.0002297	0.00026037	0.0001844	0.00019897	0.00013665	0.00026113	0.00010035	0.00014466	0.00055372	0.00053596	0.0003989	0.00010117	0.00015497	0.00032144	0.00054313	0.00034551	0.00010243	0.00056357	Y	Y	0.000234637	0.000141205	0.000317457	0.000187547	0.000276047	0.00016804
Eukaryotic translation initiation factor 3 subunit D	O15371	EIF3D	10.1538	2.66372	0.3055	0.0775501	0.00018521	0.00026266	0.00046956	0.00046579	0.00023255	0.00011493	0.0002943	0.0001116	0.00010647	0.0004224	0.00035256	0.00018445	0.00032724	0.00025417	0.0005	0.00035759	0.00037331	0.00014679	0.000208	0.00023447	0.0001676	0.00026073	0.00033184	0.00022878	0.00039168	0.0001781	Y	Y	0.000271517	0.000130346	0.000279466	0.000104069	0.000275492	0.00011563
Platelet-activating factor acetylhydrolase IB subunit alpha1	Q15102	PAFAH1B3	4.11538	1.68112	0.392842	0.159667	0.00023434	0.000298	0.00036268	0.00028267	0.00027584	5.4528e-05	0.00028444	0.00033695	9.4714e-05	0.00037219	0.0004562	0.00019143	0.00040068	0.0002297	0.0003586	0.00050369	0.00035978	0.00029466	0.00010966	0.00036155	0.0001136	0.00017672	0.00019002	0.00018995	0.00042235	0.00019717	Y	Y	0.000280359	0.000115345	0.000269804	0.000122924	0.000275081	0.000116911
Minor histocompatibility antigen H13	Q8TCT9	HM13	5.03846	1.45549	0.189073	0.0580773	0.00021538	8.2998e-05	0.00017461	7.8728e-05	0.00025353	0.00035082	0.00025351	7.3735e-05	9.6724e-05	0.00021051	0.00013977	0.00033514	0.0001381	0.00035186	0.00018592	0.00032487	0.00052568	0.00031186	0.00048712	0.00037491	0.00029583	0.0003429	0.00044909	0.00046556	0.00041406	0.00020711	Y	Y	0.000184889	9.45277e-05	0.000364367	0.000102994	0.000274628	0.000133252
Aminopeptidase B	Q9H4A4	RNPEP	14.1923	5.74818	0.351523	0.136481	4.164e-05	0.00036585	0.00033143	0.00042009	7.8424e-05	0.00017441	0.00014703	0.0002737	0.00015708	0.00049856	0.00063951	0.0001555	0.00039159	0.00010204	0.00026469	0.00032974	0.00020654	0.00015232	0.00019485	0.00028663	0.00033307	0.00028262	0.00025083	0.00047255	0.00033021	0.00024025	Y	Y	0.000282678	0.000176999	0.000265103	9.36915e-05	0.000273891	0.000139038
Translin-associated protein X	Q99598	TSNAX	5.23077	1.33589	0.329846	0.0792902	0.00027999	0.00030211	0.00028889	0.00045032	0.00024169	0.00021717	0.00024717	0.00044093	0.00030178	0.00041049	0.00044414	0.00041389	0.00043885	0.00022871	0.00021973	0.00029563	0.00024249	0.00025605	0.00017469	0.00022154	0.00011311	9.3846e-05	8.6492e-05	0.000281	0.00026914	0.00015706	Y	Y	0.000344417	8.92693e-05	0.000203038	7.14015e-05	0.000273727	0.000107094
Coronin-1B	Q9BR76	CORO1B	6.53846	1.90223	0.220038	0.0626753	0.00019372	0.00038393	0.00042832	0.00048557	0.00018243	0.00018031	0.00028095	0.00022739	0.0002088	0.00036516	0.00055074	0.00019378	0.00031941	0.00025771	0.00027365	0.00031308	0.00020918	0.00022778	0.0002072	0.00023649	0.00017441	0.00012522	0.00023082	0.00029484	0.00022612	0.00031935	Y	Y	0.000307732	0.000125612	0.000238142	5.47619e-05	0.000272937	0.000101352
Serine/threonine-protein phosphatase 2A 65 kDa regulatory subunit A alpha isoform	P30153	PPP2R1A	11.1923	4.13782	0.295462	0.0963416	0.00033315	0.00032937	0.00056896	0.00035274	0.00016227	0.00010693	0.00016226	0.00012271	0.00017335	0.00052773	0.00058646	9.653e-05	0.00020625	0.00027026	0.00028128	0.00044707	0.00019537	0.00027315	0.00019353	0.00021815	0.00013366	0.00016172	0.00026616	0.0003512	0.00024294	0.00032036	Y	Y	0.000286824	0.000178331	0.000258065	8.36335e-05	0.000272445	0.000137249
ER lumen protein-retaining receptor 2	P33947	KDELR2	2.57692	0.945434	0.180585	0.0437548	0.00028726	0.00017711	0.0003105	0.000252	0.00027051	0.00023766	0.00025358	0.00018357	0.0001032	0.00021837	0.00022093	0.0001192	0.00016372	0.00031286	0.0002104	0.00049106	0.00036187	0.00029188	0.00023897	0.00033335	0.00030946	0.00032093	0.00044368	0.00038439	0.0003068	0.00027623	Y	Y	0.000215201	6.29616e-05	0.000329375	7.6982e-05	0.000272288	9.02037e-05
Aminopeptidase N	P15144	ANPEP	17.2308	6.70109	0.246096	0.0970761	0.00036386	0.00021356	8.0449e-05	0.00028852	0.00038218	0.00048847	0.00019767	7.4741e-05	0.00043743	8.207e-05	0.00032694	0.00018292	0.00026322	0.0002675	0.00021745	9.4992e-05	0.00027767	0.00031356	0.00037982	0.00024582	6.7844e-05	0.00037994	0.00011672	0.00082974	9.4166e-05	0.00041045	Y	Y	0.000260156	0.0001369	0.000284282	0.000201194	0.000272219	0.000169048
HLA class I histocompatibility antigen, B alpha chain	P01889	HLA-B	5.73077	1.95054	0.305692	0.0680152	0.00037384	6.915e-05	6.6124e-05	0.00016398	0.00047526	0.00048714	0.00018151	0.0002918	0.00070513	0.00018269	0.00014556	0.00015706	0.00020774	0.00031148	0.00017602	0.00015225	0.00022958	0.00034188	0.00038485	0.00023072	0.00025372	0.00050747	0.00022519	0.00036364	0.00014374	0.00023367	Y	Y	0.000269768	0.000189428	0.000273401	0.000104282	0.000271584	0.000149823
Coatomer subunit zeta-1	P61923	COPZ1	3.5	1.10454	0.289027	0.102571	0.0002676	0.00017678	0.00027047	0.0002683	0.00018	0.00046257	0.00033747	0.00012564	0.00012361	0.00029892	0.00046308	0.00021415	0.00032682	0.00026231	0.000288	0.00024218	0.00025283	0.0003496	0.00025044	0.00029038	0.00022239	0.0001922	0.00024799	0.00024791	0.00029398	0.00040437	Y	Y	0.000270416	0.000109987	0.00027266	5.5088e-05	0.000271538	8.52326e-05
Calcium-regulated heat-stable protein 1	Q9Y2V2	CARHSP1	2.11538	0.816182	0.324346	0.128171	9.2061e-05	0.00012772	0.00016284	0.00032305	0.00030343	0.00012853	0.00028444	0.00041603	0.00019845	0.00026994	0.00031862	8.595e-05	0.00023611	0.00027072	0.00034678	0.00037493	0.00026094	0.00025257	0.00017232	0.00021852	0.00040166	0.00041656	0.00034126	0.0002985	0.00022123	0.00053116	Y	Y	0.000226705	0.000102878	0.000315935	9.88859e-05	0.00027132	0.00010883
GTP-binding protein Rit1	Q92963	RIT1	4.15385	2.0138	0.265446	0.104791	0.00030897	0.00017145	0.00030058	0.00010842	0.00023277	0.00014379	0.00013638	0.00025386	6.6603e-05	0.00015099	2.6733e-05	0.00011539	0.00013207	0.00045429	0.00029096	0.00027963	0.0003503	0.00039558	0.00034699	0.00044004	0.00059913	0.00037281	0.0004295	0.00014312	0.00050489	0.00029711	Y	Y	0.000165231	8.5951e-05	0.000377258	0.000114871	0.000271244	0.000146861
Calretinin	P22676	CALB2	4.03846	2.87723	0.211958	0.121847	7.4906e-05	0.00013855	6.6246e-05	0.00021904	4.7025e-05	0.00027888	0.00015429	0.00071803	8.0734e-05	0.00043927	0.00097217	0.00025642	0.00087519	4.8949e-05	0.00016459	6.7791e-05	0.00014154	2.2834e-05	0.0001402	0.00018965	0.00026629	0.00020085	0.00027767	0.00039322	0.00021601	0.00060025	Y	Y	0.000332365	0.000321035	0.000209988	0.000154639	0.000271177	0.000254642
Charged multivesicular body protein 5	Q9NZZ3	CHMP5	3.11538	0.515901	0.277769	0.0452869	0.00033987	0.00020003	0.00019128	0.00021684	0.00026186	0.00023006	0.00030003	0.00027925	0.00019981	0.00015099	0.0002406	0.00031731	0.00013207	0.00033314	0.00023277	0.0002237	0.0003503	0.00019779	0.00049157	0.0004107	0.0002097	0.00024854	0.00028633	0.00040072	0.0002673	0.00032682	Y	Y	0.000235385	6.26429e-05	0.000306106	8.93532e-05	0.000270745	8.37634e-05
Glycerol-3-phosphate acyltransferase 3	Q53EU6	GPAT3	7.92308	3.34572	0.270377	0.0864989	0.00010914	0.00010094	0.00017925	5.471e-05	7.3409e-05	0.00021767	0.00038537	0.0001281	1.6804e-05	0.00032001	9.4429e-05	0.0003639	7.9974e-05	0.00033622	0.00044047	0.00031042	0.00029461	0.00025664	0.00046692	0.00044409	0.00052907	0.00047031	0.00053459	0.00027443	0.00026976	0.00026986	Y	Y	0.000163362	0.000121931	0.000376722	0.000105732	0.000270042	0.000156007
Syntaxin-19	Q8N4C7	STX19	6.34615	2.11551	0.279038	0.0958455	0.00041427	0.00034057	0.00020354	0.00014134	0.00028175	0.00040701	0.00036571	0.00028365	0.00022326	0.00015746	0	0.00032231	7.8705e-05	0.0003384	0.00015172	0.00024995	0.00026094	0.00042095	0.00034463	0.0004589	0.00046861	0.00023142	0.00025594	0.00010661	0.0002876	0.00022132	Y	Y	0.00024766	0.000127676	0.000292076	0.000110817	0.000269868	0.000119298
Thioredoxin-dependent peroxide reductase, mitochondrial	P30048	PRDX3	4.30769	1.80597	0.284669	0.116597	0.00013216	4.8891e-05	9.3503e-05	0.00046376	0.00057248	0.00044283	0.00048999	4.3434e-05	0.00019942	0.00020667	0.00020583	0.00014806	0.00015818	0.00028499	0.00017424	0.00019137	0.00039956	0.00053178	0.00056894	0.00015058	2.5627e-05	0.00026577	0.00039192	0.00041626	7.6221e-05	0.00033042	Y	Y	0.000246554	0.000180511	0.000292898	0.000167057	0.000269726	0.000172031
Galectin-3	P17931	LGALS3	3.53846	1.47596	0.184462	0.0732717	0.00027066	0.0006258	0.00028724	0.00059361	0.00017841	0.00025192	0.00016725	0.00060044	0.00046675	0.00039681	0.00081965	0.00020216	0.00041651	0.00015918	0.00028037	0.00014697	0.00020458	2.4752e-05	0.00010132	0.00010279	7.8726e-05	0.00010886	2.5083e-05	0.00035103	2.6017e-05	0.00010411	Y	Y	0.000405939	0.000204699	0.00013183	9.84589e-05	0.000268885	0.000210479
Coagulation factor VII	P08709	F7	5.80769	2.77156	0.1918	0.0970385	0.00017424	0.00033573	0.00035957	0.00012738	0.00046491	0	0.00062809	0.00020282	0.00034431	0.00042576	1.2564e-05	0.00054226	0.00014896	1.4233e-05	0.00042389	0.00032853	0.00015091	0.00022574	0	0.00053768	9.8549e-05	0.00040881	0.00026913	0.00010761	0.0004606	0.00019548	Y	Y	0.000289738	0.000196904	0.000247782	0.000174097	0.00026876	0.000183348
Ufm1-specific protease 2	Q9NUQ7	UFSP2	8.69231	3.39139	0.342038	0.118667	0.00021641	0.00010675	0.00030623	0.0001772	0.00016303	0.00024171	0.0002802	0.0001304	6.2201e-05	0.00019742	0.00027463	0.00014817	0.00013568	0.00038183	0.0004076	0.00028726	0.00040893	0.00010555	0.0005941	0.00026027	0.00022381	0.00029014	0.00058829	0.00037424	0.00029123	0.00033296	Y	Y	0.000187695	7.33553e-05	0.000349708	0.000135324	0.000268702	0.000134898
Signal transducer and activator of transcription 3	P40763	STAT3	12.8846	6.63522	0.280819	0.136671	0.00019333	0.00023569	0.00034195	0.00021586	9.9303e-05	3.2717e-05	4.6545e-05	4.3322e-05	3.7886e-05	0.00040368	0.00063869	5.743e-05	0.00027797	0.00037039	0.00048825	0.00046127	0.00035701	0.00019287	0.0002056	0.00010012	0.00015336	0.00029159	0.00046419	0.00056172	0.0002703	0.00043941	Y	Y	0.000201875	0.000181318	0.000335083	0.000144723	0.000268479	0.000174493
DnaJ homolog subfamily B member 11	Q9UBS4	DNAJB11	5.92308	1.09263	0.249846	0.0522101	0.00035912	0.00024473	0.00023402	0.00021556	0.00017799	0.00043981	0.00023359	0.00013977	0.00036669	0.00014779	0.00017989	0.00026469	0.00012927	0.00029643	0.00024919	0.00035922	0.00033929	0.00024199	0.00040684	0.00023329	0.00020158	0.00032309	0.00040286	0.00035019	0.00025435	0.00018175	Y	Y	0.000240994	9.56232e-05	0.00029539	7.41535e-05	0.000268192	8.83048e-05
L-lactate dehydrogenase A chain	P00338	LDHA	7.23077	3.52486	0.399354	0.138849	2.0381e-05	0.00032044	0.00057679	0.00035759	0.00021112	0.00017073	0.00017992	0.0001842	8.7868e-05	0.0002988	0.0012344	0.00019028	0.00040075	0.00015982	0.0002687	0.00029512	0.0001733	0.00013047	0.00013352	5.8053e-05	0.00021737	0.00012296	0.00016999	0.00052866	0.00011755	0.00035277	Y	Y	0.000325636	0.000308589	0.000209868	0.000125673	0.000267752	0.000238274
Elongin-C	Q15369	ELOC	2.42308	1.27037	0.275423	0.14232	0.00018125	0.00016763	0.00042744	0.000159	0	0	0.00010667	0.00019856	0	0.0001181	0.00047046	0.00033843	0.0001033	0.0002961	0.00034136	0.00054677	0.00017124	0.00016575	5.6541e-05	0.00022945	0.00035146	0.0001215	0.00039192	0.00061565	0.0008711	0.00052286	Y	Y	0.00017468	0.00015372	0.000360131	0.000229653	0.000267405	0.000213541
60S ribosomal protein L13a	P40429	RPL13A	3.65385	0.79711	0.198654	0.0389707	0.00029999	0.00018497	0.00029479	0.00029242	0.0002825	0.00040332	0.00050022	0.00032865	0.00021556	0.00032579	0.00025956	0.0003112	0.00025647	0.00022871	0.00025112	0.0002715	0.00028343	0.00024386	0.00018717	0.00028483	0.00022622	0.0002011	0.00021623	0.00027791	0.00019224	0.00012821	Y	Y	0.000304265	7.98024e-05	0.000230195	4.58063e-05	0.00026723	7.40975e-05
Hydroxyacyl-coenzyme A dehydrogenase, mitochondrial	Q16836	HADH	4.73077	1.11562	0.307385	0.0836541	0.00015085	0.0001993	0.00028587	0.00052933	0.00068996	0.00032092	0.00041851	0.00012394	0.00030194	0.00025275	0.00016781	0.00024143	0.00020265	0.00012674	0.00024352	0.00015602	0.00024432	0.00063062	0.00028234	0.00016368	8.3573e-05	0.00026002	0.00031952	0.0002196	0.00010357	0.00022794	Y	Y	0.000298866	0.000162103	0.000235497	0.000138509	0.000267182	0.000151215
Proteasome subunit alpha type-3	P25788	PSMA3	3.76923	1.98611	0.186696	0.105152	0.00013268	0.00053991	0.00063362	0.0004423	0.00014993	0.00041987	0.00011712	0.00023983	0.0003718	0.00033716	0.0007347	0.00019819	0.00040834	0.00015606	0.00017492	0.00033621	0.00017549	7.2799e-05	0.00017384	0.00017636	0.00023155	0	0.00014754	0.00029499	0.00012753	0.0001531	Y	Y	0.000363496	0.000194989	0.000170799	8.57681e-05	0.000267148	0.0001773
Sarcoplasmic/endoplasmic reticulum calcium ATPase 2	P16615	ATP2A2	15.5385	6.13991	0.216742	0.0745004	0.00014286	0.00014414	0.00026992	0.00014812	0.00020791	0.0001511	0.00016051	8.5368e-05	7.699e-05	0.00024118	0.00020789	0.00010913	0.00014989	0.0003119	0.00050145	0.00041139	0.00037425	0.00032068	0.00038895	0.00022813	0.00027073	0.00032648	0.00062586	0.00040907	0.00036204	0.00031847	Y	Y	0.000161154	5.7126e-05	0.000373031	0.000102731	0.000267093	0.000135292
Prohibitin-2	Q99623	PHB2	4.92308	2.01838	0.245269	0.0899558	0.00011315	8.372e-05	0.00010007	0.00021838	0.00031966	0.00035808	0.00031964	9.297e-05	9.7565e-05	0.00015483	0.00023497	0.00025354	0.00021282	0.00015528	0.0001918	0.00030721	0.000449	0.00070365	0.00031769	0.00015041	8.7766e-05	0.00038684	0.00044041	0.00054508	0.00017403	0.00045699	Y	Y	0.000196877	9.70932e-05	0.000335858	0.000181817	0.000266367	0.00015942
60S ribosomal protein L19	P84098	RPL19	2.57692	1.17211	0.145054	0.0473823	0.00037975	0.00031929	0.00027478	0.00024229	0.00016255	0.00041773	0.00027428	0.00025529	0.00018605	0.0002362	0.00035845	0.00029008	0.00026563	0.00057528	0.00019506	0.00012498	0.00029355	0.00012628	0.00038771	0.00029501	0.00030125	0.00013885	0.00012797	6.3964e-05	0.00023229	0.00039837	Y	Y	0.000281721	7.2755e-05	0.000250813	0.000144178	0.000266267	0.000112992
ATP synthase membrane subunit K, mitochondrial	Q96IX5	ATP5MK	1.34615	1.01754	0.242192	0.137503	0.00034999	0	0	0.00020469	0.00054931	0.00010859	0.00020597	0.00019171	0.00012574	0.00011403	0.00030283	0.00010892	0.00059843	0.00022871	0	0.00031675	0.00033067	0.0009602	0.00032755	0.00022154	0	0.00035192	0.00032434	0.00032423	0	0.00067311	Y	Y	0.000220016	0.000186706	0.000312232	0.000267741	0.000266124	0.000230981
Ras association domain-containing protein 2	P50749	RASSF2	6.38462	1.91994	0.261669	0.0883577	0.00022832	0.00024955	0.00027535	0.00025492	0.00013682	0.00017387	0.00021987	0.00010232	8.9485e-05	0.00050717	0.00043102	0.00021316	0.00037264	0.00026449	0.0002541	0.00030056	0.0003726	0.00018981	0.00019425	7.8829e-05	0.00016099	0.00022958	0.0003847	0.00030765	0.00033918	0.00055886	Y	Y	0.000250346	0.000123668	0.000279661	0.000120955	0.000265004	0.000120776
Ras-related protein Rab-27B	O00194	RAB27B	4.38462	1.29852	0.270846	0.116352	0.0007139	0.00017224	0.00035686	0.00019061	0.00026306	0.00046224	0.0003836	0.00043355	0.00026763	0.00015169	0.00018799	0.00055059	0.00018575	0.00018255	0.00014615	0.00033709	0.00020528	0.0001987	0.00020334	0.00017682	0.00015047	0.00021847	0.00014382	0.00020128	0.00023869	0.00014924	Y	Y	0.000332285	0.00017157	0.0001963	5.19806e-05	0.000264293	0.000142247
Peptidyl-prolyl cis-trans isomerase FKBP3	Q00688	FKBP3	3.88462	2.53499	0.242308	0.139596	0.00021145	0.00053082	0.00061445	0.00068901	0.00025602	0.0001687	0.00024	0.00071977	0.00022791	0.00059049	0.0004966	5.6405e-05	0.00067145	0	0.00028447	0.00013669	0.00017124	0.00013812	8.4811e-05	0	8.7864e-05	3.0374e-05	8.3982e-05	2.7984e-05	0.00014518	0.00020333	Y	Y	0.000421006	0.000231931	0.000107234	8.39694e-05	0.00026412	0.000234099
Transmembrane protein 33	P57088	TMEM33	3.73077	1.4299	0.194154	0.0657344	0.00038353	0.00015202	0.00014537	0.0001442	0.00020638	0.00038247	0.00026602	0.00013505	5.9053e-05	0.00013388	0.00030814	0.00015346	0.00021078	0.00034908	0.00030957	0.00024793	0.00038824	0.00015031	0.00043585	0.00020808	0.00021249	0.00022037	0.00043158	0.00045681	0.00021066	0.0005532	Y	Y	0.000206181	0.000100712	0.00032109	0.000124003	0.000263635	0.00012523
EF-hand domain-containing protein D1	Q9BUP0	EFHD1	5.23077	2.33765	0.261915	0.140483	0.00039636	0.00031421	0.00055085	0.00017386	0.00018663	0.00055338	0.0003249	0.00032567	6.1029e-05	0.00013836	0.00046543	0.00021146	0.00021784	0.00024976	0.00047991	0.00020498	8.0247e-05	7.7673e-05	0.00029146	0.00024193	0.0002745	0.00019927	7.8711e-05	0.00023605	0.00035379	0.00016335	Y	Y	0.000301537	0.000155943	0.00022551	0.000114882	0.000263523	0.00013968
Glutamine--tRNA ligase	P47897	QARS1	14.8462	5.71799	0.292615	0.105815	8.731e-05	0.000323	0.00053279	0.0002834	0.00013155	9.7518e-05	0.00016956	0.00012195	0.00015057	0.00051201	0.00062701	0.00011412	0.00029111	0.00023963	0.0003371	0.00040299	0.00020622	0.00017566	0.00016342	0.00014922	0.00027935	0.00023704	0.00035601	0.00032353	0.00025178	0.00028545	Y	Y	0.000264761	0.000185073	0.000262108	7.81153e-05	0.000263435	0.000139182
Superoxide dismutase [Mn], mitochondrial	P04179	SOD2	4.30769	2.11224	0.285896	0.160268	0.00021336	0.00022552	0.0002426	0.00045456	0.00045924	0.00045391	0.00018835	7.513e-05	0.00022996	0.00020853	0.00044833	0.00014228	5.2115e-05	0.00017926	0.00014352	0.00030343	0.00025917	0.00044598	0.00042788	0.0001447	0	0.00045972	0.00031071	0.00053649	2.9298e-05	0.00020517	Y	Y	0.000261068	0.000145547	0.000265025	0.000168436	0.000263047	0.000154241
Translocon-associated protein subunit gamma	Q9UNL2	SSR3	2	0.69282	0.2157	0.0921642	0.00043891	0.00016914	0.00025878	0.00012835	0.00030999	0.00037448	0.00041974	0.00018031	0.00031537	0.00014299	3.1647e-05	0.00040977	0.00012508	0.00039437	6.8887e-05	0.00029792	0.0002419	0.00026759	0.00051345	0.00031255	0.00039008	0.00022066	0.00030506	0.00016942	0.00017579	0.00017586	Y	Y	0.000254197	0.000133594	0.000271811	0.000117069	0.000263004	0.000123393
Transcription factor BTF3	P20290	BTF3	2.92308	1.16355	0.2922	0.0845421	0.00029562	0.00039493	0.00046479	0.00043224	0.00027839	0.00048917	0.00037695	0.00043181	0.00017701	0.00044946	0.00034105	0.00021467	0.0003089	0.00016099	0.00034026	0.00011891	0.0001862	0.00021027	0.00018444	0.00028068	6.3694e-05	9.9085e-05	0.00012176	9.1288e-05	0.00022102	9.4758e-05	Y	Y	0.000358076	9.82704e-05	0.000167181	8.11563e-05	0.000262629	0.000131421
Superoxide dismutase [Cu-Zn]	P00441	SOD1	2.15385	1.1897	0.412846	0.1829	0.00017575	8.1273e-05	0	0	0.00012413	0.00020448	0.00011636	0.00021661	0	4.2945e-05	3.8017e-05	0.00016409	3.7564e-05	0.00030148	0.00037239	0.00043742	0.00029059	0.00024109	0.00037009	0.00062577	0.00080941	0.00017672	0.00020359	0.0009362	0.00021118	0.00063377	Y	Y	9.24015e-05	7.94801e-05	0.000431515	0.000245273	0.000261958	0.000248612
Protein Niban 2	Q96TA1	NIBAN2	12.2692	2.05052	0.274346	0.0463827	0.0002449	0.00031877	0.00033691	0.00027054	0.00023062	0.00021106	0.00024822	0.00025339	0.00010754	0.00017731	0.00021974	0.00021171	0.00024814	0.0002934	0.00031604	0.00031194	0.00029137	0.0003152	0.00026315	0.00032726	0.00036056	0.00026449	0.00021855	0.00024368	0.000279	0.00024422	Y	Y	0.000236835	5.79855e-05	0.000286835	3.96693e-05	0.000261835	5.4948e-05
Aldehyde dehydrogenase 1A1	P00352	ALDH1A1	8.19231	4.47231	0.2841	0.140296	0.00028363	0.00026231	5.9723e-05	0.00028436	0.00010175	0.00022628	0.00014307	0.00047717	0.0003057	0.00058083	0.00075958	3.7828e-05	0.00062351	0.00026477	6.3594e-05	2.4446e-05	0.00010208	0.00012351	0.00015168	0.000218	0.00035356	1.358e-05	0.0001502	0.00053801	0.00023368	0.00040261	Y	Y	0.000318903	0.000227171	0.000203055	0.000155147	0.000260979	0.000199536
Acyl-protein thioesterase 2	O95372	LYPLA2	4.42308	1.13747	0.387192	0.100685	0.00023434	0.000298	0.00031087	0.00015418	0.00016551	0.00027264	0.00020687	0.00019254	9.4714e-05	0.00025767	0.00032948	0.00019143	0.00035059	0.0002297	0.00027585	0.00015906	0.0002214	0.0002143	0.00027414	0.00036155	0.00056801	0.00026508	0.00027146	0.00018995	0.00033788	0.00033801	Y	Y	0.000235295	7.609e-05	0.000285107	0.000103819	0.000260201	9.2724e-05
Keratin, type II cytoskeletal 8	P05787	KRT8	10.0769	3.56565	0.287635	0.085015	0.0002942	7.774e-05	0.00017345	0.00033183	0.00039577	0.00032598	0.00034628	0.00012662	1.5099e-05	9.5848e-05	0.00032728	0.00031391	0.00019163	0.00046689	0.00021108	0.00031697	0.00039708	0.00053808	0.00030155	0.00017292	0.00017658	0.00016904	0.00025965	0.00019467	0.00020199	0.00033679	Y	Y	0.000231972	0.000123787	0.000287945	0.000119889	0.000259959	0.000122756
Protein S100-A10	P60903	S100A10	0.961538	0.823688	0.168577	0.144549	0	0	0	0	6.569e-05	0.00012986	0.00024632	0	0	0	0.000845	0.00058615	0	0.00013675	6.5692e-05	0.0001894	0.00026363	0.00019138	6.5284e-05	6.6233e-05	0	0.00035071	0.00045252	0.0014863	0.00060348	0.0010062	N	Y	0.000144078	0.000269194	0.000375198	0.000433694	0.000259638	0.000372767
Protein lin-7 homolog C	Q9NUP9	LIN7C	4.30769	1.93431	0.3162	0.133457	0.00030913	0.00015883	0.00027339	0.00012053	0.00012938	0.00044757	0.00018193	0.00022577	0.00011106	0.00016786	8.9157e-05	0.00035275	0.00014682	0.00026934	0.00016173	0.00037302	0.00042187	0.0002827	0.00045003	0.00039134	0.00026642	0.00031083	0.00028648	9.5459e-05	0.00033016	0.00039635	Y	Y	0.000208783	0.000107611	0.000310441	0.000101421	0.000259612	0.000114816
Target of Myb protein 1	O60784	TOM1	9.42308	2.62561	0.302962	0.0855395	0.0002063	0.00015264	0.00027975	0.00022924	0.00015541	0.00015361	0.00016997	0.0001695	0.00011859	0.00033605	0.00058308	8.9881e-05	0.00037625	0.00022918	0.00020722	0.00034851	0.00023389	0.00018866	0.0001802	0.00023504	0.00032003	0.00033189	0.00029314	0.00049689	0.00031728	0.00030417	Y	Y	0.000232329	0.000134462	0.000283546	8.58017e-05	0.000257937	0.000113553
Golgi phosphoprotein 3	Q9H4A6	GOLPH3	5.84615	1.54123	0.341	0.0895982	0.00031789	0.000252	0.00024097	0.00023904	0.00025659	0.00019021	0.00032071	0.00041044	0.00017131	0.00022193	0.00031434	0.00038158	0.00031059	0.0001558	0.00017106	0.00022605	0.00027889	0.00026994	0.000255	0.00034494	0.0002862	0.00027398	0.00021042	0.00014725	0.00030557	0.00015284	Y	Y	0.000279046	7.08932e-05	0.000236765	6.46852e-05	0.000257905	6.98972e-05
Tissue factor	P13726	F3	4.80769	1.91873	0.244292	0.0938592	0.0001835	0.00021214	0.00018257	6.0367e-05	0.0002592	0.00021349	0.00066819	0.00015077	0.0002225	0.00013451	0	0.00081376	7.8438e-05	0.00020235	0.0001728	0.00022835	0.00010836	0.00023074	0.000322	0.00074046	0.00013343	0.00023064	0.00019131	0.00019124	0.00052916	0.00024262	Y	Y	0.000244572	0.000233806	0.000271035	0.000175109	0.000257804	0.000202829
Platelet-activating factor acetylhydrolase IB subunit alpha2	P68402	PAFAH1B2	4.80769	1.29674	0.428962	0.120737	0.00020684	0.00040992	0.00039198	0.00031106	0.0002226	0.00019252	0.0001565	0.00036417	0.00012739	0.00031768	0.00046019	0.00013793	0.00030313	0.00023171	0.00036173	0.00037438	0.00013958	0.00024319	0.00013827	0.00019638	0.00031513	0.00020798	0.00010953	0.00038322	0.00019882	0.00019889	Y	Y	0.00027707	0.000110606	0.00023837	9.25772e-05	0.00025772	0.00010186
Zinc-alpha-2-glycoprotein	P25311	AZGP1	5.92308	3.03214	0.268658	0.130361	6.8119e-05	0.00063	0.00018073	0.00049799	0.00010691	0.00029588	6.0133e-05	7.4626e-05	0.00083209	0.00044386	5.8939e-05	0.00012719	0.00046589	6.6771e-05	0.00029936	0.00034935	0.0003647	0.00026994	4.2501e-05	0.00038806	4.403e-05	0.00034247	0.0001473	6.3105e-05	0.00017461	0.00030568	Y	Y	0.000295566	0.000255078	0.000219837	0.00013384	0.000257701	0.000203274
Tumor-associated calcium signal transducer 2	P09758	TACSTD2	5.5	1.58114	0.264577	0.0628421	0.00025139	9.6874e-05	7.4108e-05	0.00011027	0.000217	0.00048746	0.0002589	0.00030982	0.00036126	0.00020475	7.2503e-05	0.00033249	0.00025073	0.00024641	0.00011837	9.4796e-05	0.00019792	0.00021074	0.00043132	0.00029835	0.00030467	0.00033703	0.00025238	0.00036873	0.0003826	0.00042304	Y	Y	0.000232889	0.00012382	0.000282027	0.000107917	0.000257458	0.00011652
Protein FAM114A2	Q9NRY5	FAM114A2	8.73077	1.71015	0.255277	0.0671782	0.00032158	0.00011153	0.0001896	0.0001293	0.00018927	0.00022448	0.00027205	0.00019816	0.00012997	0.00030121	0.00022027	0.00033776	0.00027492	0.00021014	0.00016403	0.00019402	0.00021521	0.00024507	0.00035111	0.00041982	0.00041572	0.00032335	0.00032285	0.0001986	0.00037351	0.00034788	Y	Y	0.000223085	7.46358e-05	0.00029087	8.95931e-05	0.000256977	8.78716e-05
Ubiquitin-like modifier-activating enzyme 5	Q9GZZ9	UBA5	6.11538	1.33647	0.316154	0.0596239	0.00030148	0.00027882	0.00039993	0.00038202	0.00015772	0.0001403	0.00016264	0.00026147	0.00028883	0.00045836	0.00047822	0.00020328	0.00035797	0.00014776	0.00023659	0.00031832	0.00020571	0.0001838	0.00010972	9.5414e-05	0.00024358	0.00015157	0.0002173	0.00035687	0.00027369	0.00024158	Y	Y	0.000297772	0.000112872	0.000213993	7.70374e-05	0.000255882	0.000103869
Serine incorporator 2	Q96SA4	SERINC2	3.19231	1.20064	0.170788	0.0415389	0.00028256	0.00030259	0.00022359	0.00011742	0.0003221	0.00012458	0.00024943	0.00012219	0.00014426	0.00013082	0.00010294	0.0002638	7.6283e-05	0.00033527	0.00037812	0.00028264	0.00030911	0.0004352	0.00025052	0.0005648	0.00031721	0.00023925	0.00023429	0.00038575	0.0002716	0.00018591	Y	Y	0.000189428	8.61433e-05	0.000322282	0.000100666	0.000255855	0.000114084
Calcyclin-binding protein	Q9HB71	CACYBP	4.26923	1.28243	0.332654	0.111129	5.9355e-05	0.00038427	0.0003412	0.00039053	0.00033537	0.00019336	0.00034058	0.00029261	3.1987e-05	0.00023205	0.00030814	0.00019395	0.00032983	0.00014545	0.00036332	0.00042974	0.00028039	0.00029854	0.0002222	0.0002536	0.0001151	0.00017905	0.00022002	0.00019245	0.00034233	0.00014269	Y	Y	0.000264095	0.000115874	0.000244991	9.45608e-05	0.000254543	0.000104076
Mitogen-activated protein kinase 1	P28482	MAPK1	7.34615	2.38231	0.325462	0.100618	0.00028194	0.00022598	0.00026596	0.00039574	0.0001239	0.00017494	0.00013274	0.00023165	8.1034e-05	0.00045927	0.00055294	0.00015793	0.00038565	0.00014739	0.0002124	0.00027217	0.00019534	0.00024064	0.00014072	0.00030338	0.00020046	0.00024569	0.00026128	0.00029601	0.00036135	0.00027111	Y	Y	0.000266898	0.000143177	0.000242149	6.26239e-05	0.000254524	0.000109002
Glycolipid transfer protein	Q9NZD2	GLTP	2.57692	1.44701	0.182115	0.123335	0.00035613	0.00074857	0.0001718	0.00036923	0.00036585	0.00015067	0.00025722	0.00066503	0.00010468	0.00028479	0.00025211	0.00036272	0.00044286	6.347e-05	0.0002744	0.0001465	6.1177e-05	0.00035529	0.0001818	0.0001537	0.00034529	6.5108e-05	9.0009e-05	0	0.00012448	0.00018679	Y	Y	0.000348589	0.000187446	0.00015754	0.000110583	0.000253064	0.000179513
Hyaluronan and proteoglycan link protein 3	Q96S86	HAPLN3	5.88462	3.07671	0.275688	0.134142	0.00037592	0.00055627	0.00023272	0.00016489	0.0003894	0.00029741	0.00028207	3.0887e-05	0.0007293	0.00011023	0	0.00028077	6.4275e-05	0.00022109	0.0003186	0.00045929	0.00014207	0.00032659	0.00054531	0.00019631	0	0.00020789	0.00034837	6.965e-05	0.00018067	3.6148e-05	Y	Y	0.000270319	0.00021011	0.000234768	0.000160973	0.000252543	0.000184274
Eukaryotic translation elongation factor 1 epsilon-1	O43324	EEF1E1	3.53846	0.989172	0.312508	0.082805	0.00019444	0.0001079	0.00027514	0.00023881	0.00065917	0.00036195	0.00020597	9.5855e-05	8.3828e-05	0.00026606	0.00020188	0.00014523	0.00016623	0.0004193	0.00032959	0.00045753	0.00051438	0.00024894	0.00032755	0.00014769	0.00018852	0.00015641	0.00025227	0.0001441	0.00022428	0.00014958	Y	Y	0.000230959	0.000150874	0.000273857	0.000126343	0.000252408	0.000138082
Dipeptidase 1	P16444	DPEP1	5.96154	4.45853	0.255427	0.187916	0.00075732	0.00070041	5.824e-05	0.00014443	0.00066665	1.5324e-05	0.0003488	0.00039228	0.0001597	0.00041837	0	0.00041501	0	0.00045186	0.00060465	0.0001192	9.3328e-05	0.00030112	0	9.3789e-05	0.00041502	6.6217e-05	0.00024411	0	7.9127e-05	0	Y	Y	0.00031358	0.00027432	0.000189879	0.00019705	0.000251729	0.000242357
Transmembrane protein 171	Q8WVE6	TMEM171	1.15385	0.367946	0.0694308	0.0345702	0.00022973	0.0001352	0.00020317	0.00010993	0.00019666	0.00017494	0.00022123	0.00029171	0.00018007	0.00026536	1.807e-05	0.00025347	0.00017854	0.00036848	0.00025567	0.00026461	0.0003157	0.00040107	0.00023454	0.00051555	0.00032398	0.000168	0.00027095	0.0003289	0.00036135	0.00024099	Y	Y	0.000189083	7.20209e-05	0.000311522	8.86537e-05	0.000250303	0.000100797
Serum amyloid A-4 protein	P35542	SAA4	2.03846	0.915675	0.189269	0.0573777	0.00057255	0.00024069	0.0001381	0.00022831	0.00039212	0.00072669	0.00022974	0.00034213	0.0004488	0.00020349	4.5036e-05	0.00038876	0.00040049	0.00030612	0.00014705	4.7106e-05	0.00019671	0.000238	0.00034099	9.8839e-05	0.00025233	0.00031402	4.8236e-05	4.8219e-05	5.0032e-05	5.0051e-05	Y	Y	0.000335147	0.000183665	0.000164439	0.000115236	0.000249793	0.000173616
Carbonyl reductase [NADPH] 1	P16152	CBR1	5.57692	2.02333	0.310038	0.112513	0.0004397	0.00045184	0.00028085	0.00036431	0.00020703	0.00029557	0.00028033	0.00044156	0.0001843	0.00016713	0.00023249	0.00031929	0.00031326	0.00019156	0.00020704	0.00030951	0.00018463	0.00015637	0.00025147	0.0003479	0.00021316	7.3687e-05	0	0.00024893	0.00014089	0.00018792	Y	Y	0.000305974	9.65426e-05	0.000193313	9.14501e-05	0.000249643	0.000108573
Stromal cell-derived factor 2-like protein 1	Q9HCN8	SDF2L1	3.38462	1.09825	0.318962	0.103625	0.00021432	0.00011327	0.00013539	0.0002686	8.6497e-05	0.00025648	0.00035137	7.547e-05	9.9e-05	0.0001197	0.00013246	0.00011434	0.0001047	0.00030012	0.00028833	0.00022168	0.00040498	0.000336	0.00051578	0.00023256	0.00014843	0.00055416	0.00056748	0.00022691	0.00035317	0.00026498	Y	Y	0.000159354	8.52711e-05	0.000339583	0.000134734	0.000249468	0.000143698
Serine-threonine kinase receptor-associated protein	Q9Y3F4	STRAP	6.11538	2.30351	0.273858	0.105951	0.000174	0.00028608	0.00041034	0.00023744	0.00016385	0.00010797	0.0001536	0.00014296	4.1674e-05	0.00032123	0.00053528	0.0001083	0.00039667	0.00028425	0.00043694	0.00041992	0.00027398	0.00014144	0.00010856	0.00012849	0.00018744	0.00023327	0.00037624	0.00030447	0.00016725	0.00033463	Y	Y	0.000236876	0.000144482	0.000261298	0.000110894	0.000249087	0.000126798
26S proteasome non-ATPase regulatory subunit 12	O00232	PSMD12	8.23077	3.06343	0.296308	0.101954	0.0001929	0.00024703	0.00036745	0.00041657	0.00012576	0.00016574	0.00011789	8.5345e-05	7.9967e-05	0.00027556	0.0005264	6.9269e-05	0.00038058	0.00020363	0.00027948	0.00047003	0.00026637	0.0004071	9.7211e-05	0.00014089	0.00010071	0.00019397	0.00033003	0.00038491	0.00019969	0.00034246	Y	Y	0.000234651	0.000148471	0.000262806	0.000119237	0.000248729	0.000132708
Signal recognition particle receptor subunit alpha	P08240	SRPRA	10.4615	2.23125	0.254731	0.053628	0.00026514	0.00013732	0.00033767	0.0002233	7.9899e-05	0.00029614	0.00025279	0.00016557	0.00012574	0.00021769	0.00020188	0.00019804	0.00020854	0.00023911	0.00029963	0.00036474	0.00027055	0.00014548	0.0003474	0.00019133	0.00028792	0.00028794	0.00036366	0.00036353	0.00023448	0.00035695	Y	Y	0.00020844	7.08808e-05	0.000288671	7.12661e-05	0.000248555	8.07653e-05
Unconventional myosin-VI	Q9UM54	MYO6	22	10.0916	0.243065	0.10723	0.00023008	0.00013541	0.00035609	0.00015138	5.9091e-05	8.7608e-05	0.00018003	1.7186e-05	0.00010708	0.00024532	0.0003891	5.8584e-05	0.000152	0.00050232	0.0004038	0.00039753	0.00041006	0.00015303	0.00018107	9.9298e-05	8.1119e-05	0.00040486	0.00044098	0.00048927	0.00020106	0.00052798	Y	Y	0.000166843	0.000112757	0.000330183	0.000161731	0.000248513	0.000159984
Cytochrome c oxidase subunit 2	P00403	MT-CO2	1.80769	0.749359	0.163988	0.0864839	0.00014904	5.5137e-05	0.00015817	0.0003138	0.00039298	0.00013872	0.00036839	4.8983e-05	0.00012851	0.00017481	0.00015475	0.00030613	0.00017839	0.00029219	0.00014035	0.00029675	0.00061958	0.00051793	0.00033476	0.00014151	0	0.00029973	0.00038674	0.00041422	0.00014326	0.00028664	Y	Y	0.000197524	0.00011176	0.000297974	0.000167525	0.000247749	0.000148626
Solute carrier family 13 member 2	Q13183	SLC13A2	5.92308	1.4676	0.115492	0.0246165	0.00025146	0.00019028	0.00014152	0.00019052	0.00033367	0.00026596	0.00026234	0.00012209	0.00013551	0.00020109	4.9448e-05	0.00019208	0.00016612	0.0003025	0.00024756	0.00017585	0.00036716	0.00026132	0.00040648	0.00040153	0.00028813	0.00026434	0.00026481	0.00029648	0.00020875	0.00043964	Y	Y	0.000192468	7.4008e-05	0.000301888	7.97209e-05	0.000247178	9.37687e-05
Eukaryotic translation initiation factor 3 subunit J	O75822	EIF3J	4.26923	1.92993	0.258077	0.0972452	0.00020981	0.00063066	0.0004407	0.0005752	0.00029637	0.0004394	0.00018522	0.00038788	0.00022614	0.00043577	0.00047654	0.00014691	0.00035875	0.00015425	0.00027168	9.4943e-05	0.00014867	2.3984e-05	0.00014727	7.4704e-05	0.00015257	2.6371e-05	0.00017013	9.7185e-05	7.563e-05	0.00017654	Y	Y	0.00036995	0.000150466	0.000124148	6.79747e-05	0.000247049	0.000169687
Septin-2	Q15019	SEPTIN2	7.84615	1.84808	0.377731	0.0993936	0.00018744	0.00019069	0.0002818	0.00032887	0.00024711	0.0002268	0.00031438	0.00038501	0.00012121	0.00016488	0.00034057	0.00045499	0.00032049	0.00027559	0.00026477	0.00022053	0.00017709	0.00018855	0.00028067	0.00010678	0.0001999	0.00013193	0.00024318	0.00022573	0.00032431	0.00021629	Y	Y	0.000274172	9.53114e-05	0.00021964	6.0586e-05	0.000246906	8.30395e-05
Receptor expression-enhancing protein 5	Q00765	REEP5	3.30769	1.19228	0.169831	0.063736	0.00028641	0.00013245	6.3325e-05	0.00018845	6.7428e-05	0.00026658	0.00028444	8.8248e-05	7.7175e-05	0.00017496	0.00024781	0.00030083	0.00036729	0.00021056	0.00043829	0.00022681	0.00023678	0.00039289	0.00040207	0.00023795	0.00013885	0.00039599	0.00036496	0.00023217	0.00020648	0.0003787	Y	Y	0.0001958	0.000103438	0.000297115	9.92513e-05	0.000246458	0.000111951
Heterogeneous nuclear ribonucleoprotein Q	O60506	SYNCRIP	11.0385	4.12292	0.262577	0.0727897	0.00021722	0.00044198	0.00045146	0.00057169	0.00014319	0.00023251	0.00014382	0.00028557	0.00021071	0.00018047	0.00070481	0.00013182	0.00026928	0.00020228	0.00029661	0.00028506	0.00019497	0.00013906	0.00013214	9.2811e-05	0.00014743	8.7368e-05	0.00021137	0.00028173	8.3521e-05	0.00024021	Y	Y	0.000306502	0.000180813	0.000184197	7.67048e-05	0.00024535	0.000149687
Protein kinase C and casein kinase substrate in neurons protein 3	Q9UKS6	PACSIN3	8.19231	2.46608	0.274627	0.0814724	0.00022342	0.00016235	0.00015525	0.000182	0.00012023	0.00040105	0.00025358	0.00040648	0.0001204	0.00015598	4.1424e-05	0.00026819	0.00016372	0.00029722	0.00016531	0.00023109	0.00034679	0.00021891	0.00037338	0.00043942	0.00052608	0.00022465	0.00020705	7.392e-05	0.0003835	0.00023019	Y	Y	0.00020416	0.000106358	0.000285962	0.000123258	0.000245061	0.000120258
Fructose-bisphosphate aldolase C	P09972	ALDOC	4.69231	2.81097	0.261615	0.109378	5.5768e-05	0.00039543	0.00037812	0.00050554	7.0021e-05	0.00017302	8.205e-05	0.00035129	0.00022039	0.00056324	0.00062728	0.00019091	0.00046088	5.4664e-05	7.0023e-05	0.00025235	0.00010538	0.000119	0.00010438	0.0001412	0.00021628	7.4767e-05	0.00010336	0.00055107	7.1475e-05	0.00042901	Y	Y	0.00031338	0.000194605	0.000176381	0.000152513	0.000244881	0.000184994
Endoplasmic reticulum-Golgi intermediate compartment protein 1	Q969X5	ERGIC1	4.23077	1.06987	0.237731	0.0543025	0.00011666	0.00012948	0.00012381	0.00024563	0.00015381	0.00026061	0.00039135	0.00015337	0.00020119	0.00020525	0.0001817	0.00039211	0.00031916	0.00032019	0.00015381	0.00023228	0.00026454	0.00025605	0.00032755	0.00022154	0.00011311	0.00021115	0.00045408	0.00041069	0.00022428	0.00029168	Y	Y	0.000221087	9.57821e-05	0.000267765	9.46833e-05	0.000244426	9.62979e-05
Farnesyl pyrophosphate synthase	P14324	FDPS	5.30769	1.76112	0.209335	0.0722733	8.0746e-05	0.00050781	0.00031421	0.00035418	0.00030415	0.0002405	0.00011405	0.00035826	0.00022627	0.00045774	0.00057289	0.000196	0.00048322	7.9148e-05	0.00016729	0.00021923	0.00012206	0.00014768	0.00015114	0.00010733	0.00021921	0.00011367	0.00013469	0.00029921	9.3139e-05	0.00026399	Y	Y	0.000323848	0.000152125	0.000162907	6.79393e-05	0.000243377	0.000141627
Peroxisomal membrane protein 11B	O96011	PEX11B	4.92308	3.19904	0.248431	0.161708	0.0001045	2.4162e-05	0.00025416	9.1677e-05	2.4602e-05	4.8633e-05	0.00013838	4.2931e-05	8.4475e-05	0.00020428	0.00022605	0.00019513	0.00015635	0.00012804	0.00039364	0.00054381	0.00032088	0.00011946	0.00026895	9.9221e-05	0.00032929	0.0003415	0.00092002	0.00043565	0.00047714	0.00035171	Y	Y	0.000122718	7.91514e-05	0.000363793	0.000215763	0.000243255	0.000201155
60S ribosomal protein L29	P47914	RPL29	1.11538	0.325813	0.0950731	0.00218294	0.00017023	0.00023615	0.00026346	0.00018667	0.0003206	0.00011883	0.00026297	0.0002098	0.00018347	0.00029116	0.00044186	0.00023839	0.00036382	0.00020857	0.00024046	0.00034663	0.00020104	0.00031134	0.00015931	0.00012122	0.00020631	0.00025675	0.00027607	0.0001577	0.00024544	0.00028646	Y	Y	0.000252878	8.6907e-05	0.0002321	6.48406e-05	0.000242489	7.58661e-05
Lysine--tRNA ligase	Q15046	KARS1	9.30769	3.09541	0.211154	0.0762305	9.0673e-05	0.00033544	0.0005914	0.00038778	0.00024549	0.00013714	0.00014008	0.00024213	0.00020767	0.00035449	0.00040208	0.00010582	0.00024224	0.00021109	0.00026684	0.00050262	0.00013921	0.00014511	0.00012729	0.0001399	0.00012088	0.00014816	0.00027309	0.000189	0.00025058	0.00030517	Y	Y	0.000267879	0.000143078	0.000216842	0.000106505	0.000242361	0.000126286
26S proteasome non-ATPase regulatory subunit 5	Q16401	PSMD5	7.07692	2.51274	0.209488	0.0843736	0.00024166	0.00028559	0.00042744	0.00015311	0.00010114	9.9968e-05	0.00018963	8.8248e-05	8.6822e-05	0.00028869	0.00037172	0.00015041	0.0002066	0.00027636	0.000354	0.00042526	0.00034248	0.00028239	0.00023873	0.00034417	0.00013017	0.00020249	0.00022395	0.00017412	0.00036135	0.00024529	Y	Y	0.000207002	0.000110828	0.000276982	8.50653e-05	0.000241992	0.000103162
Nucleosome assembly protein 1-like 4	Q99733	NAP1L4	6.42308	2.59497	0.232781	0.0997411	0.00023457	0.00031707	0.00025533	0.00052237	0.00016992	0.00023513	0.000223	0.00035582	0.00015558	0.00045854	0.00042153	0.000219	0.00052449	0.00019456	0.00020391	0.00022862	0.00015343	0.00016501	0.00011821	0.00011993	0.00015745	0.00010886	0.00013377	0.00021731	0.0001561	0.00022557	Y	Y	0.000314796	0.000129442	0.000167902	4.21787e-05	0.000241349	0.000120444
Ras-related protein Rab-27A	P51159	RAB27A	4.15385	1.12044	0.3003	0.0865702	0.00021432	0.0001699	0.00010831	0.00016116	0.00034599	0.00031348	0.00016217	0.00022641	0.000264	0.00017955	7.9475e-05	0.0002001	0.00018323	0.00021008	0.0002595	0.00013855	0.00023142	0.000392	0.00025789	0.0004942	0.00047497	0.00030786	0.00022699	0.00014182	0.00044146	8.8326e-05	Y	Y	0.000200623	7.45334e-05	0.000281928	0.000132302	0.000241275	0.00011308
Tumor protein D53	Q16890	TPD52L1	4.5	2.19545	0.2769	0.136118	0.00026535	0.00021474	0.00029334	0.00014549	0.00034359	0.00061745	0.00017568	0.00021802	0.00010725	0.00025935	0.00031569	0.00071225	0.00045371	0	0.00015618	0.00021013	0.00018803	0.00024266	0.00034146	9.4479e-05	0.00012864	3.3352e-05	0.00012295	0.00018437	0.00015942	0.00028706	Y	Y	0.00031707	0.000179369	0.000165287	9.4753e-05	0.000241179	0.000160445
Atlastin-1	Q8WXF7	ATL1	10.9231	4.18495	0.27625	0.0998954	7.2758e-05	4.4861e-05	0.00010724	0.00014893	0.00010277	0.0001693	0.00025691	0.00016938	0.00011763	0.00028445	0.0002623	0.00024907	0.00021771	0.00021396	0.00023981	0.00023047	0.00027497	0.00015525	0.00031776	0.0001727	0.00038799	0.00041457	0.00049446	0.00044935	0.00038466	0.0003265	Y	Y	0.000169485	7.87709e-05	0.000312496	0.000108316	0.000240991	0.000118014
Annexin A11	P50995	ANXA11	6.80769	1.98029	0.189312	0.0970276	0.00016079	0.00018588	0.00022515	0.00022334	0.00018927	0.00016213	0.00029571	0.00013211	0.00021662	0.00022263	0.00025505	0.00043784	0.0003322	0.00028895	0.00022712	0.00020615	0.00025319	0.00015929	0.0001881	0.00022899	0.00016888	0.00024251	0.00031043	0.0003848	0.00020607	0.00036077	Y	Y	0.000233748	8.23056e-05	0.000248096	7.01706e-05	0.000240922	7.52903e-05
Vitronectin	P04004	VTN	5.76923	2.38843	0.208873	0.10945	0.00018403	0.00027493	0.00033802	0.00014902	0.00019996	0.00015811	0.00022493	2.3262e-05	0.00042721	0.00015219	2.4496e-05	0.00038327	9.6817e-05	0.00020814	0.00011998	0.00071743	0.00022737	0.00040131	0.00011923	0.00036289	4.1175e-05	0.00029891	0.00030173	0.00020982	0.00042182	0.00019057	Y	Y	0.000202788	0.000125823	0.00027849	0.000173971	0.000240639	0.000153677
Membrane-associated progesterone receptor component 2	O15173	PGRMC2	3.23077	1.1422	0.199846	0.0527566	0.0002124	0.00016838	0.00013417	0.00031943	0.00020002	0.0005366	0.0001875	0.00017452	0.00022893	0.00017794	0.00031505	0.00028329	0.00025941	0.00023794	0.00020002	0.00021969	0.00031535	0.00013874	0.00025558	0.0002881	0.0001471	0.0003051	0.00025308	0.00019677	0.00014583	0.00035014	Y	Y	0.000245972	0.000104645	0.00023488	6.83551e-05	0.000240426	8.67817e-05
Grancalcin	P28676	GCA	4.76923	1.1422	0.301577	0.0629649	0.00015591	0.00025955	0.00016546	0.00041033	0.00017618	0.00017414	0.00019269	0.00017934	3.3608e-05	0.00024382	0.00035074	0.00011645	7.9974e-05	0.00024452	0.00029364	0.0002822	0.00029461	0.00022813	0.00029182	0.00023685	0.00021163	0.00028219	0.00043346	0.0004333	0.00029973	0.00017991	Y	Y	0.000195246	0.000102494	0.000285538	7.53293e-05	0.000240392	9.94277e-05
Lipase maturation factor 2	Q9BU23	LMF2	7.96154	1.45549	0.188423	0.0274243	0.00018184	9.7367e-05	0.00018621	0.00016792	0.00013519	0.00018707	0.00022812	9.4364e-05	6.1893e-05	0.00019644	0.00022359	0.00013403	0.00015546	0.00029082	0.00034249	0.00037245	0.00025319	0.00029758	0.00022392	0.00019083	0.0002691	0.00031758	0.00053216	0.00045218	0.00036799	0.0002761	Y	Y	0.000157653	5.08808e-05	0.00032203	9.32057e-05	0.000239842	0.000111524
40S ribosomal protein S25	P62851	RPS25	1.69231	0.884047	0.125846	0.0491884	0.00037892	0.00050064	0.00033512	0.00028493	0.00025488	0.00055423	0.00023893	0.00026686	0.0005251	0.00021163	0.00018735	0.00025269	0.00032395	0.0002653	0.00020391	0.00014697	0.00020458	4.9504e-05	0.00010132	0.00015419	5.2484e-05	0.00016329	0.00010033	0.00015044	0.00020813	0.00010411	Y	Y	0.000331941	0.000122529	0.000146504	6.40018e-05	0.000239223	0.000134585
Signal recognition particle 54 kDa protein	P61011	SRP54	8.96154	1.61197	0.266769	0.0382019	0.00032221	0.0002235	0.00039182	0.00020022	0.00011378	0.00029991	0.00033185	0.00015443	0.00010129	0.00024932	0.00023233	0.00017548	0.0002066	0.00023688	0.00031608	0.00032806	0.00026637	0.00012278	0.00026386	0.00028044	0.00018224	0.00026999	0.00022395	0.00024875	0.00020648	0.00027111	Y	Y	0.00023098	8.68661e-05	0.000247461	5.48716e-05	0.00023922	7.16784e-05
Signal peptidase complex subunit 1	Q9Y6A9	SPCS1	1.03846	0.196116	0.101	1.41526e-17	0.00020019	0.00014812	0.00028328	0.00024587	0.00022622	0.0002236	0.00024741	0.00016449	8.6308e-05	0.0002348	0.00020786	0.00011214	0.00010269	0.00031397	0.00015082	0.00032612	0.00015131	0.00032954	0.0002623	0.00030412	0.0003882	0.00032207	0.00014842	0.0004451	0.00038486	0.00019251	Y	Y	0.000190998	6.24621e-05	0.000286103	9.83587e-05	0.000238551	9.41708e-05
Rho-related GTP-binding protein RhoC	P08134	RHOC	2.30769	0.617688	0.648731	0.0611971	0.00028048	0.00019455	0.00018604	3.0757e-05	0.00016508	0.00039159	0.00021665	0.00048971	0.00034009	0.0001028	0.00024268	0.00029459	0.00026976	0.0001031	0.00026413	9.5189e-05	0.0001325	0.00028856	0.0002953	0.00039945	0.0004419	0.00028202	0.00022743	0.00012992	0.0001685	0.00016857	Y	Y	0.000246521	0.000120434	0.000230505	0.000110506	0.000238513	0.000113536
Chloride intracellular channel protein 4	Q9Y696	CLIC4	5.15385	1.91191	0.298696	0.0973324	0.00037443	0.00019788	0.0004021	0.00023463	0.0001763	0.00027383	9.4439e-05	0.0003516	8.6478e-05	0.00010456	0.00030083	9.9879e-05	0.00020578	0.00026216	0.0001763	0.00043569	0.00035376	0.00024458	0.00040048	0.00017775	0.00028524	0.00016136	0.00012393	0.00014866	0.00023138	0.0002829	Y	Y	0.000223287	0.000110974	0.00025263	9.80313e-05	0.000237959	0.000103673
HLA class I histocompatibility antigen, C alpha chain	P10321	HLA-C	5.88462	1.86176	0.372423	0.0652075	0.00024034	0.00011969	0.00017985	0.00016219	0.0003656	0.00010325	0.00031009	0.0003038	0.00011956	0.00023491	9.5978e-05	0.00031069	0.00022128	0.00012685	0.00024374	0.00028444	0.00026201	0.0004734	0.00012111	0.00031596	0.00030472	0.00042756	0.00013706	0.0001884	0.00037319	0.00016	Y	Y	0.000212864	9.06709e-05	0.000262957	0.000115315	0.00023791	0.000104793
TBC1 domain family member 24	Q9ULP9	TBC1D24	8.19231	2.91231	0.223188	0.0737147	0.00013315	0.00013434	0.00012846	8.4953e-05	0.00013679	0.00031546	0.00013891	0.00013924	3.914e-05	0.00027211	0.00021994	0.00012431	0.00019662	0.0002729	0.00022798	0.00023005	0.00021729	0.00024353	0.00028321	0.00027583	0.00051639	0.0003408	0.0003814	0.0003252	0.00045378	0.0003492	Y	Y	0.000158725	7.46942e-05	0.000316735	9.12362e-05	0.00023773	0.000114739
UBX domain-containing protein 6	Q9BZV1	UBXN6	7.07692	2.51274	0.291615	0.0911246	0.00019947	8.5143e-05	0.00012213	6.7302e-05	7.2244e-05	0.00019994	0.00013545	0.00013868	0.00016537	0.00023995	0.00011948	0.00014325	0.00019676	0.0002256	0.00027453	0.00029161	0.00030443	0.00019644	0.00025847	0.00030593	0.00047605	0.00040113	0.00034126	0.00035535	0.00039822	0.00045739	Y	Y	0.000145013	5.34764e-05	0.000329724	8.54784e-05	0.000237368	0.000117263
Dehydrogenase/reductase SDR family member on chromosome X	Q8N5I4	DHRSX	6.23077	2.64284	0.270869	0.11401	0.00053312	0.00026549	0.00025388	0.00012592	0.00044411	0.00019085	0.00034391	0.00015163	0.0002431	0.0001002	1.7741e-05	0.00024887	3.5059e-05	0.00032158	0.00025102	0.00042681	0.00027122	0.00033752	0.0003646	0.00029203	0.00037773	0.00016494	7.6008e-05	5.6986e-05	0.00023652	3.9434e-05	Y	Y	0.000227222	0.00015038	0.000247415	0.000127445	0.000237318	0.000136956
Isopentenyl-diphosphate Delta-isomerase 1	Q13907	IDI1	4.76923	1.90384	0.315012	0.119976	0.00014904	0.00024812	0.00010545	0.00013075	0.0002807	0.00022196	0.00028945	0.00048983	3.2128e-05	0.00011654	0.00020633	0.00013915	0.00038226	8.7656e-05	0.00025264	0.00018884	8.4489e-05	0.00043616	0.00030687	0.00019811	0.00063582	0.00014986	5.5248e-05	0.00046944	0.00014326	0.00034397	Y	Y	0.000214747	0.000124809	0.000257874	0.000173797	0.00023631	0.000149864
26S proteasome regulatory subunit 10B	P62333	PSMC6	6.61538	2.06062	0.28	0.0619781	0.00017395	0.0002574	0.00033844	0.00036624	0.00021294	0.00019428	0.00019962	0.00014292	0.00011249	0.00027202	0.00051172	0.00017864	0.00034203	0.00025576	0.00021295	0.00034633	0.00023008	0.0002068	0.00013023	0.00018167	0.00010119	0.00012243	0.00020956	0.00025783	0.00020064	0.00038471	Y	Y	0.000254053	0.00011064	0.000218475	8.15175e-05	0.000236264	9.69252e-05
ORM1-like protein 2	Q53FV1	ORMDL2	2	0.4	0.236192	0.0652932	0.0001769	0.00016361	0.00011734	0.00011639	0.00016659	0.00012349	0.00039041	0.00018169	0.00019067	0.0001729	0.00019133	0.00016516	0.00026466	0.00021675	0.00037483	0.00040025	0.00029249	0.00024266	0.00016556	0.00029393	0.00017152	0.00026682	0.00032788	0.00045067	0.00021256	0.00029769	Y	Y	0.000186242	7.24988e-05	0.000285662	8.6651e-05	0.000235952	9.32573e-05
Phosphate carrier protein, mitochondrial	Q00325	SLC25A3	5.30769	1.82799	0.190985	0.0719972	0.00018692	5.1862e-05	0.00016531	0.00016398	0.00031684	0.00017398	0.00024751	3.0716e-05	0.00012088	0.00020096	0.00016173	8.7256e-05	0.00012784	0.0003298	7.041e-05	0.00016917	0.00037086	0.00063247	0.00033237	0.00017747	0.00018123	0.00030072	0.00025983	0.00051949	0.00025154	0.00050328	Y	Y	0.000156599	7.69284e-05	0.00031528	0.000159913	0.000235939	0.00014718
Protein EFR3 homolog A	Q14156	EFR3A	9.92308	5.23009	0.187965	0.105695	0.00018956	4.5735e-05	0.00016764	2.8921e-05	8.5373e-05	8.4383e-05	0.00010913	8.1261e-05	5.3299e-05	0.00017722	0.00014262	9.2336e-05	0.00011274	0.00047664	0.00041135	0.00024615	0.00026475	0.00021858	0.00023911	0.00026606	0.00051941	0.00046408	0.00051937	0.00038176	0.00039612	0.00035664	Y	Y	0.000105401	5.10617e-05	0.000366155	0.000109793	0.000235778	0.000157213
Glyoxalase domain-containing protein 4	Q9HC38	GLOD4	5.07692	1.71868	0.277769	0.0685509	0.00010809	0.00045986	0.00021031	0.0004362	0.00018322	0.00034206	9.5419e-05	0.00065721	0.000233	0.00029581	0.0003741	0.00022202	0.00062838	6.3571e-05	0.0002443	0.00013695	0.00012255	7.9079e-05	6.0696e-05	0.00016421	0.0003144	6.5212e-05	0.00010017	0.00030041	0.0001039	0.00012473	Y	Y	0.000326591	0.000179944	0.000144629	8.76568e-05	0.00023561	0.000166851
NADH-cytochrome b5 reductase 3	P00387	CYB5R3	4.26923	3.21941	0.282754	0.220036	0.00062944	0.00041582	0.00069584	0.00021693	0.00069859	6.2771e-05	0.0003572	0.00016623	0.00012115	0	0.0001556	0.00031482	1.9219e-05	0.00026442	0.00035989	0.00046793	0.00014867	0.00053451	0	0.00010672	0.00026155	2.2604e-05	2.0833e-05	6.2476e-05	2.1609e-05	0	Y	Y	0.000296432	0.000248928	0.000174709	0.000185857	0.00023557	0.000224
Developmentally-regulated GTP-binding protein 1	Q9Y295	DRG1	7.07692	1.59808	0.300885	0.058824	0.00025812	0.00017052	0.00026089	0.00021027	0.00010417	0.00010296	0.00026041	0.00016664	0.00021859	0.00019823	0.00025524	0.00017213	0.00022067	0.00034338	0.00029516	0.00033372	0.00031355	0.00026977	0.00024157	0.00026258	0.00028602	0.00018539	0.00025629	0.00018788	0.0003899	0.00015956	Y	Y	0.000199911	5.47924e-05	0.000271136	6.69211e-05	0.000235523	7.00693e-05
Bifunctional glutamate/proline--tRNA ligase	P07814	EPRS1	25.4231	10.5154	0.299308	0.108694	0.00013873	0.00026903	0.00042744	0.00021985	0.000118	8.3307e-05	0.00011062	5.5155e-05	0.00010612	0.00032805	0.00052661	4.1781e-05	0.00019512	0.00034216	0.00034979	0.00037666	0.00022409	0.00010641	0.00026386	0.00012322	0.00022997	0.00022499	0.00039399	0.0002985	0.00018067	0.00034857	Y	Y	0.000201524	0.000149126	0.000266375	9.45153e-05	0.00023395	0.000126712
Serum amyloid A-1 protein	P0DJI8	SAA1	1.96154	1.45549	0.259731	0.177509	0	0.00025648	0.00039241	4.8656e-05	0.00052229	0.00015487	4.8961e-05	0	0	0.00027105	0.0004319	0	0	0.0001631	0.00047007	0.00045176	0.0001572	0.00055793	0.00036334	5.266e-05	0.00016132	0.00027884	0.00051399	0.00071933	5.3313e-05	0	Y	Y	0.000163586	0.000190049	0.000303296	0.000226353	0.000233441	0.000216806
Cytochrome c oxidase subunit 6B1	P14854	COX6B1	1.19231	0.849434	0.19	0.146822	0	0	0.00013917	0.00013805	7.4092e-05	0	6.9456e-05	0	0	0.0001538	6.8077e-05	0	0	0.00046274	0.00037047	0.00035604	0.00066903	0.00043172	0.00051544	0.00014941	0.00015257	0.00039557	0.00058332	0.00072889	0.00015126	0.00045395	N	Y	4.94342e-05	6.1414e-05	0.000416955	0.000187151	0.000233194	0.000231822
60S ribosomal protein L11	P62913	RPL11	2.30769	0.970329	0.185631	0.085762	0.00015206	0.00014063	0.00033619	0.00030014	0.00025058	0.00031844	0.00013423	0.00046851	0.00036875	0.00037155	0.00039469	0.00024843	9.7497e-05	0.00014905	0.00025059	0.00024082	0.00014366	0.00013906	0.00046249	0.00010828	0.00014743	0.00011467	0.00014091	0.00024651	0.00010962	0.00021933	Y	Y	0.000275515	0.000116167	0.000190186	9.74734e-05	0.000232851	0.000113715
Carboxylesterase 3	Q6UWW8	CES3	8.61538	2.41788	0.282396	0.0768479	0.0002133	0.00020824	0.00014672	0.00027029	0.00015623	0.00031986	0.00033475	9.7366e-05	0.00024267	0.00012741	3.076e-05	0.00017702	0.0001317	0.00032524	0.00025667	0.00028957	0.00041426	0.00024925	0.00044361	0.00021378	0.00016085	0.00032172	0.00029651	0.00016467	0.00026199	0.00019372	Y	Y	0.000188947	8.77187e-05	0.000276295	8.65584e-05	0.000232621	9.62987e-05
26S proteasome non-ATPase regulatory subunit 11	O00231	PSMD11	8.96154	2.94592	0.284862	0.0885641	0.00020845	0.00029659	0.00035451	0.00028133	0.00027179	0.00019401	0.00021232	0.00011857	8.641e-05	0.00036045	0.00038846	0.00010479	0.00032899	0.00031434	0.0001812	0.00046436	0.00022724	0.00013197	0.00021009	0.00015224	0.00010882	4.8368e-05	0.00022289	0.00032679	0.00026202	0.00018502	Y	Y	0.000246667	0.000101414	0.000218104	0.000107542	0.000232385	0.000103441
Obg-like ATPase 1	Q9NTK5	OLA1	6.30769	2.18667	0.253808	0.0744838	0.00015378	0.00044249	0.0003929	0.00035976	0.00024136	0.00012723	0.00015084	0.00035099	0.00018417	0.00038412	0.00031047	0.00020739	0.00035059	0.00023449	0.00024137	0.00030928	0.00017758	0.00026564	0.00014392	0.00012979	0.00013254	0.00010309	0.00011084	0.00020578	0.00011497	0.0002136	Y	Y	0.000281238	0.000107697	0.000183299	6.67354e-05	0.000232268	0.00010099
Reticulocalbin-2	Q14257	RCN2	5.03846	1.42775	0.256269	0.0671801	0.00027749	0.00019741	0.00024541	0.00020598	0.00014071	0.00041722	0.00032033	0.00012277	0.00011503	0.00018777	0.0002401	0.00021921	0.00020073	0.00018831	0.00024121	0.00017386	0.00010084	0.00021472	0.00045946	0.00014187	0.00020696	0.00025756	0.00043519	0.00027684	0.00016414	0.00028736	Y	Y	0.00022232	8.27262e-05	0.000242178	0.000105529	0.000232249	9.34503e-05
Mesoderm-specific transcript homolog protein	Q5EB52	MEST	4.73077	1.21845	0.222138	0.0638084	0.00030298	0.00016813	0.00030368	0.00024807	0.00017119	0.0002068	0.00021397	0.00018255	0.00010885	9.8709e-05	0.00013981	0.00018858	6.9072e-05	0.00033658	0.00030434	0.0002742	0.00041984	0.00022166	0.00026465	0.00024931	9.7918e-05	0.0002031	0.00031821	0.00033681	0.00034948	0.0002525	Y	Y	0.000184799	7.21783e-05	0.000279123	8.0256e-05	0.000231961	8.89132e-05
Actin-related protein 2/3 complex subunit 3	O15145	ARPC3	2.84615	0.833897	0.193188	0.0637077	0.00022808	0.00010547	0.00023533	0.00023344	0.00014319	0.00031844	0.00036913	0.00031234	0.00012292	0.00018577	0.00065782	0.00017745	0.00032499	0.00018631	0.00035798	0.00024082	0.00010775	0.00010429	0.00032019	0.00014437	0.00014743	0.00011467	0.0002466	0.00031694	0.00010962	0.00021933	Y	Y	0.000262644	0.00014475	0.000201254	8.96453e-05	0.000231949	0.000122043
Unconventional myosin-Ic	O00159	MYO1C	15.1923	8.07475	0.198638	0.0947972	0.00017187	8.8307e-05	0.00019703	0.00012285	5.9943e-05	0.00012442	0.000118	2.6151e-05	4.8026e-05	0.00011199	9.9138e-05	7.1315e-05	0.00013061	0.00046172	0.00029373	0.00036294	0.00026462	0.00019792	0.00027403	0.00022362	0.00031476	0.00032643	0.0006135	0.00045996	0.00025699	0.00059986	Y	Y	0.000105358	4.78278e-05	0.000357698	0.000135895	0.000231528	0.000162844
Endoplasmic reticulum aminopeptidase 1	Q9NZ08	ERAP1	14.3077	4.67135	0.238731	0.0691356	0.00026606	0.00022611	9.5391e-05	0.00029018	0.00019637	0.00019409	0.00022217	4.1357e-05	0.00027901	0.00026707	0.0003733	0.00017455	0.00014139	0.00018326	0.00032504	0.00013016	0.00025816	0.00012494	0.00033648	9.5583e-05	9.7606e-05	0.00031814	0.00045314	0.0004663	0.00016589	0.00029042	Y	Y	0.00021285	8.78154e-05	0.000249625	0.000127835	0.000231237	0.000109074
Eukaryotic translation initiation factor 2 subunit 2	P20042	EIF2S2	5.61538	2.46701	0.215538	0.0993999	0.0003048	0.00016914	0.00035941	0.00042782	0.00015308	0.00035935	0.00025113	0.00020035	0.00015331	0.00021846	0.00049228	7.5884e-05	0.00050378	0.00029877	0.00019135	0.00025746	0.00026877	9.2912e-05	0.00015213	9.6465e-05	0.00013791	0.00010216	0.00026363	0.00018824	0.00011719	0.00017586	Y	Y	0.000282215	0.000137605	0.000180219	7.20582e-05	0.000231217	0.000119524
Proteasome subunit alpha type-1	P25786	PSMA1	4.34615	2.15299	0.285708	0.152394	0.00010291	0.00038072	0.00040956	0.00047398	0.00026651	0.00014368	9.0848e-05	0.00027481	0.0002773	0.00040234	0.00071235	0.00021618	0.0004839	5.0438e-05	0.00014537	0.00023284	0.00014585	0.00014117	7.2235e-05	7.3284e-05	0.00014967	0	2.3843e-05	0.00045285	2.4731e-05	0.0002474	Y	Y	0.000325776	0.000175784	0.00013536	0.000122933	0.000230568	0.000177519
Galectin-3-binding protein	Q08380	LGALS3BP	7.69231	2.93625	0.220462	0.0756963	0.00043953	0.00047069	0.00022505	0.00028412	0.00032677	0.00017225	0.00021442	7.6029e-05	0.00064827	0.00026002	2.0016e-05	0.00028077	0.00022744	0.00027211	0.00013071	0.00016749	0.00029506	9.5199e-05	0.00024897	0.00023063	0.00010093	0.00019772	0.00016079	8.5722e-05	0.00020013	0.00013347	Y	Y	0.000280413	0.000166064	0.000178379	6.9029e-05	0.000229396	0.000135023
Carbonic anhydrase 2	P00918	CA2	4.30769	3.36772	0.228385	0.162642	2.6025e-05	0.00045732	0.00018413	0.00050228	0.00022057	0.00055713	0.00018379	0.00091947	0.00030855	0.00058504	0.00033777	0.00019438	0.00040049	0	0.00012254	0	4.9177e-05	4.76e-05	0.00014614	4.942e-05	0.00037849	0	2.4118e-05	0.00014466	0	0.00012513	Y	Y	0.00037515	0.000233526	8.36365e-05	0.000105271	0.000229393	0.000231496
Protein odr-4 homolog	Q5SWX8	ODR4	6.26923	2.69158	0.192935	0.0742697	0.00017885	0.00012406	0.00025044	0.00013075	5.614e-05	0.0001526	0.00026314	4.8983e-05	0	0.00029134	0.00018054	4.1745e-05	0.00010193	0.00037984	0.00035089	0.00039117	0.00036612	0.00014993	0.00036266	0.00025472	0.00018786	0.00025477	0.00044198	0.00040041	0.00025788	0.00034397	Y	Y	0.00014004	9.12576e-05	0.000318631	8.86013e-05	0.000229335	0.000126721
Vacuolar protein sorting-associated protein 35	Q96QK1	VPS35	12.6538	3.91859	0.240685	0.0722824	0.00029752	0.00024372	0.00030071	0.00017152	0.0001681	5.5385e-05	0.00015759	9.0798e-05	3.6648e-05	0.00024925	0.00041188	9.5236e-05	0.00023982	0.00039162	0.00033622	0.00044621	0.000257	0.00024099	0.00022275	0.00023406	0.00027198	0.0001795	0.00025209	0.00024412	0.00020428	0.00015531	Y	Y	0.000193706	0.000109574	0.000264318	8.2158e-05	0.000229012	0.000101486
ADP-ribosylation factor-like protein 3	P36405	ARL3	2.57692	0.986836	0.277769	0.0964234	0.00014871	0.00017192	0.00019728	0.00016308	0.0003151	0.00020763	0.00022974	0.00042766	0.00016029	0.00018169	3.2168e-05	0.00024297	0.00015892	0.00021866	0.00024508	0.00016824	0.00021076	0.000238	0.00027836	0.0004589	0.00028837	0.00018692	0.00020672	0.00013777	0.00039311	0.00028601	Y	Y	0.000202858	9.32367e-05	0.000255146	8.90559e-05	0.000229002	9.32222e-05
Eukaryotic translation initiation factor 3 subunit C	Q99613	EIF3C	14.5385	3.02299	0.243808	0.0474662	0.00020752	0.00022619	0.00034083	0.00030558	0.00013958	0.00011727	0.00020282	8.5251e-05	0.00020769	0.00028975	0.00040399	0.00011071	0.00022176	0.0002252	0.00030011	0.00032195	0.00027308	0.00023722	0.00020808	0.00016888	0.00016527	0.00020866	0.00029533	0.0002197	0.00026359	0.00020667	Y	Y	0.000219919	9.50471e-05	0.00023798	4.9482e-05	0.000228949	7.48089e-05
Sorting nexin-6	Q9UNH7	SNX6	7.30769	1.80597	0.2385	0.0482628	0.00033332	0.00015414	0.00022109	0.00011697	9.4167e-05	0.0001241	0.00016184	0.00013694	0.00010778	0.00027692	0.00031725	0.00012448	0.00025647	0.00029406	0.0002982	0.000362	0.00025194	0.00024386	0.00021836	0.00017406	0.00021007	0.00023461	0.00032434	0.00026247	0.00030438	0.00033655	Y	Y	0.000186574	8.38292e-05	0.000270377	5.49101e-05	0.000228476	8.1525e-05
MTOR-associated protein MEAK7	Q6P9B6	MEAK7	6.73077	2.63147	0.239192	0.104565	0.00025226	0.00015096	0.00023622	9.1124e-05	0.00016768	6.9057e-05	0.00018339	0.00013411	0.00012795	7.2517e-05	0.00012839	0.00020781	0.00021566	0.00034908	0.00033537	0.00029545	0.00028039	0.00036639	0.00016665	0.0003804	0.00024458	0.00034317	0.00019252	0.00026119	0.00044217	0.00024257	Y	Y	0.000156702	6.02883e-05	0.000299995	7.86463e-05	0.000228348	0.00010026
Pyridoxal phosphate homeostasis protein	O94903	PLPBP	4.5	1.14018	0.240885	0.0556103	0.00019684	0.0001593	0.00017409	0.00034537	0.00013902	0.00020612	0.00017377	0.00034369	0.00018564	0.00028859	0.00027676	0.00018378	0.00037864	0.00012059	0.00020854	0.00026722	0.00020922	0.00022502	0.00020725	0.00014017	0.00023856	0.00019793	0.00015962	0.00031912	0.00028382	0.00030759	Y	Y	0.000234739	8.11348e-05	0.000221896	6.11832e-05	0.000228318	7.0707e-05
3'(2'),5'-bisphosphate nucleotidase 1	O95861	BPNT1	5	1.93907	0.222731	0.0767242	6.5907e-05	0.00030477	0.0003303	0.00044328	0.00020688	0.00014314	7.7575e-05	0.00041517	0.00011839	0.00025767	0.00049422	6.1533e-05	0.0006198	0.00012921	0.00016551	0.00015906	0.00026983	0.00018082	0.00012336	0.00018773	0.0002556	0.00011045	0.00012216	0.00018317	0.00014782	0.00035914	Y	Y	0.000272203	0.00018117	0.000184143	7.15179e-05	0.000228173	0.000142219
LIM and SH3 domain protein 1	Q14847	LASP1	4.76923	2.10348	0.280388	0.122471	0.0003111	0.00019182	0.00032099	0.0003639	0.00012207	0.00048261	0.00018309	0.00019171	0.00011177	0.00015203	0.00049349	0.00014523	0.00037679	0.00025412	0.00019531	9.3852e-05	0.00029393	2.3709e-05	0.00043673	0.00019692	0.00025136	7.8205e-05	0.00016818	0.0001441	7.4761e-05	0.00027423	Y	Y	0.000265123	0.000134025	0.000191185	0.000112533	0.000228154	0.000126972
Cell cycle control protein 50A	Q9NV96	TMEM30A	4.92308	2.05763	0.198235	0.072626	0.00020618	1.7335e-05	0.00013261	0.00013155	0.00042362	0.00024424	0.00026474	0.00018481	0.00014142	7.328e-05	1.6218e-05	0.00033249	4.8073e-05	0.00022047	0.00022947	0.00023749	0.00030105	0.00042853	0.00024558	0.00040932	0.00023625	0.00026386	0.0003474	0.00022573	0.00036034	0.00019826	Y	Y	0.000170505	0.00012302	0.000284904	7.68129e-05	0.000227704	0.000116186
Ras GTPase-activating protein-binding protein 1	Q13283	G3BP1	7.61538	2.36773	0.289038	0.0818968	0.00027589	0.00028201	0.00038525	0.00020381	0.00016408	0.00045951	0.00016664	0.00022668	0.00017215	0.00022707	0.00042716	0.00025757	0.00039724	0.00019926	0.00032818	0.00026282	0.00015091	0.00017263	0.00020384	9.6506e-05	8.447e-05	0.0001022	0.00020185	9.4161e-05	0.00019541	0.00018152	Y	Y	0.000280389	0.000103519	0.000174904	7.10366e-05	0.000227647	0.000102269
Rho GTPase-activating protein 18	Q8N392	ARHGAP18	13.3077	4.31527	0.309885	0.07909	0.0001735	7.5512e-05	0.00014442	0.0001343	0.00010572	0.00022798	0.00015316	0.00044443	0.000242	0.00022943	0.00033556	0.0002001	0.00034028	0.00022009	9.611e-05	8.3129e-05	0.00014464	0.00014933	0.00036295	0.00028101	0.00044528	0.00026682	0.00015133	0.000208	0.00031393	0.00038275	Y	Y	0.000215876	0.000105129	0.000238875	0.000114526	0.000227375	0.000108343
Peptidyl-prolyl cis-trans isomerase FKBP1A	P62942	FKBP1A	2.5	1.2083	0.289538	0.173703	6.2653e-05	0.00034767	0.00022164	0.00010993	0.000236	0.00052483	5.5308e-05	0.00066921	0.00033764	0.00012247	0.00037947	0.00023398	0.00064275	0.00018424	0.000118	0.00017011	5.9194e-05	0.00022918	0.00011727	0.00017846	0.00018224	0.00018899	0	0.00023217	0.00012045	0.00018074	Y	Y	0.00030335	0.00020669	0.00015085	6.62178e-05	0.0002271	0.000169285
Pituitary tumor-transforming gene 1 protein-interacting protein	P53801	PTTG1IP	1.73077	0.452344	0.147681	0.0330394	0.00015037	0.00017383	0.00023272	0.0002968	0.0002832	0.00020993	0.00033185	0.00021621	0.00020258	0.00014697	9.7577e-05	0.00031587	0.00019283	0.00018424	0.0001416	0.00017011	0.00024862	0.0003094	0.00021109	0.00021415	0.00018224	0.0001134	0.00041804	0.0002786	0.00025294	0.00032533	Y	Y	0.000219287	7.08328e-05	0.000234597	8.35125e-05	0.000226942	7.62687e-05
Dual specificity protein phosphatase 23	Q9BVJ7	DUSP23	2.61538	1.09825	0.247727	0.102563	0.00040599	0.0002086	0.00023937	0.00031659	0.00033984	0	0.00019911	0.00025945	0.0002431	0.00022045	0.00039031	0.00012635	0.00026996	0.0002653	0.00016992	0.00040825	0.00025572	0.00028877	0.00033774	0.00021415	4.3737e-05	0.00018143	0.00012541	4.179e-05	0.00026017	8.6756e-05	Y	Y	0.000247625	0.000108038	0.000206088	0.000111809	0.000226856	0.000109781
Leukotriene A-4 hydrolase	P09960	LTA4H	9.65385	5.06709	0.267542	0.125182	7.7521e-05	0.00037896	0.00037218	0.00029146	0.00015643	5.1539e-05	6.8433e-05	0.00026388	0.00015517	0.00043296	0.00062283	0.00014475	0.00035977	7.5987e-05	0.00017729	0.00021047	9.4168e-05	0.00019242	0.00011401	0.00016824	0.00033286	0.00014476	0.00012316	0.00046167	0.00012774	0.00029818	Y	Y	0.000259683	0.000170222	0.00019392	0.000109971	0.000226801	0.000144353
Rho-related BTB domain-containing protein 3	O94955	RHOBTB3	9.69231	6.10422	0.255546	0.14842	4.4298e-05	1.0242e-05	0.00012732	0	3.1286e-05	5.1539e-05	5.8657e-05	3.6397e-05	0	0.00012989	3.8328e-05	9.3054e-05	0.00010415	0.00033652	0.00022944	0.0004009	0.00029297	0.00022281	0.00036275	0.00032596	0.00067645	0.00051223	0.00050288	0.00042063	0.00043645	0.00044727	Y	Y	5.57816e-05	4.47904e-05	0.000397482	0.000124617	0.000226632	0.000196912
Programmed cell death protein 4	Q53EL6	PDCD4	7.57692	2.77378	0.255923	0.0756793	0.00024527	0.00025352	0.00049762	0.00020251	0.00013586	9.4e-05	0.0001401	0.0001304	0.00013995	0.00025382	0.00054926	0.00012123	0.0004317	0.00019799	0.0002989	0.00030031	0.00016357	0.00014513	0.00017553	9.5889e-05	0.00012589	0.00010155	0.00032089	0.00028068	0.00018029	0.00030522	Y	Y	0.000245788	0.000152315	0.000207065	8.30373e-05	0.000226426	0.000121801
NADH dehydrogenase [ubiquinone] 1 alpha subcomplex subunit 13	Q9P0J0	NDUFA13	1.76923	1.24283	0.167215	0.112258	9.3979e-05	0	4.1557e-05	0.00016489	0.000531	0.00043736	0.00012444	0.00011583	0.00020258	9.1854e-05	0.00020329	0.00013161	8.0344e-05	0.00018424	0.000177	0.00012758	0.00044396	0.00060161	0.00057169	0.00017846	0	0.00014175	8.7092e-05	0.00065296	0.0001355	0.00036148	Y	Y	0.000170672	0.000151602	0.000281794	0.000217949	0.000226233	0.000192467
Annexin A7	P20073	ANXA7	6.96154	1.34107	0.182923	0.017857	0.00016639	0.00011541	0.00020847	0.0001703	0.0001828	0.0002194	0.00029377	0.00011393	0.00029889	0.00018973	0.00026394	0.00045309	0.00024894	0.00019028	0.00013058	0.00017568	0.00022271	7.6081e-05	0.0001687	0.00021064	0.00018821	0.00034856	0.00030839	0.00035967	0.00015994	0.00041333	Y	Y	0.000225005	9.05569e-05	0.000227136	9.97761e-05	0.00022607	9.33594e-05
Guanylate kinase	Q16774	GUK1	4.38462	1.29852	0.370654	0.106063	0.00024043	9.53e-05	0.00018226	0.00027119	0.00042048	0.00019182	0.00021225	0.00028221	7.4041e-05	0.00013428	0.00014859	0.00019241	0.00032301	0.00023568	0.00012938	0.00031085	0.00022716	0.00050257	0.00022502	0.00039134	0.00019981	0.00010361	0.00022282	0.00012728	0.00026413	0.00016514	Y	Y	0.000212944	9.54834e-05	0.00023883	0.000111392	0.000225887	0.0001025
Ras-related protein Rab-8B	Q92930	RAB8B	2.34615	0.977438	0.356769	0.0986551	0.00035957	0.00033255	0.00011564	0.00017206	0.00021548	0.00042595	0.00023085	0.00042973	0.00017616	0.0001917	0.00014142	0.00027467	0.00044713	0.00016021	0.00012313	0.0001775	6.1768e-05	0.00035872	0.00018355	0.00024829	0.00031693	0.00026295	9.0879e-05	3.0282e-05	0.00015711	0.0001886	Y	Y	0.000270224	0.00011639	0.000181532	9.60832e-05	0.000225878	0.000113925
Peroxisomal membrane protein 2	Q9NR77	PXMP2	2.65385	0.745241	0.167515	0.0410889	0.000347	0.00012837	0.00018413	0.00021309	6.5353e-05	0.00019379	0.00042885	0.00014255	0.0001122	0.00013566	0.00015012	9.719e-05	8.8997e-05	0.00027211	0.00035945	0.00040825	0.00026228	6.3466e-05	0.00035722	9.8839e-05	0.00020186	0.00024424	0.00035373	0.00032146	0.0003669	0.00026694	Y	Y	0.000175946	0.000104367	0.000275134	0.000104387	0.00022554	0.000114091
[truncated: 2,951 more rows]

## Sheet: Sup Tab 2
	P value	Mean of MFGM	Mean of MFG	Difference	SE of difference	t ratio	df	q value
BTN1A1	5e-06	0.03166	0.02171	0.009954	0.001282	7.765	12	0.000159
XDH	7e-06	0.02129	0.01295	0.008346	0.001112	7.506	12	0.000195
PLIN2	1.7e-05	0.02279	0.01552	0.007276	0.001057	6.885	12	0.000288
[truncated: 897 more rows]

## Sheet: Sup Tab 3
	P value	Mean of Log2 MFG-normalized MFGM	Mean of Log2 MFG-normalized MFG	Difference	SE of difference	t ratio	df	q value
[truncated: 537 more rows]

[truncated: 8 more sheets: Sup Tab 4, Sup Tab 5, Sup Tab 6, Sup Tab 7, Sup Tab 8, Sup Tab 9, Sup Tab 10, Sup Tab 11]
